# Supplementary material for: In Situ Imaging of O-Linked β-N-Acetylglucosamine Using On-Tissue Hydrolysis and MALDI Mass Spectrometry
Source: Cancers (Basel). 2023 Feb 15;15(4):1224. doi: 10.3390/cancers15041224 (PMC9954453; doi:10.3390/cancers15041224)
Supplement: Supplementary file 1 [file cancers-15-01224-s001.zip]

Archive with 2 entries (2 files):
- cancers-2213912-Supplementary.pdf
- Supplemental_Tables_230116.xlsx
