# Supplementary material for: In Situ Imaging of O-Linked β-N-Acetylglucosamine Using On-Tissue Hydrolysis and MALDI Mass Spectrometry
Source: Cancers (Basel). 2023 Feb 15;15(4):1224. doi: 10.3390/cancers15041224 (PMC9954453; doi:10.3390/cancers15041224)
Supplement: Supplementary file 1 [file cancers-15-01224-s001.zip › Supplemental_Tables_230116.xlsx]

## Sheet: Table S5 (Total)
Protein FDR Confidence: Combined	Accession	Description	Sum PEP Score	Coverage [%]	# Peptides	# PSMs	# Unique Peptides	# AAs	MW [kDa]	calc. pI	Score Sequest HT: Sequest HT	# Peptides (by Search Engine): Sequest HT	Biological Process	Cellular Component	Molecular Function	Pfam IDs	Entrez Gene ID	Ensembl Gene ID	Gene Symbol	Gene ID	Abundance Ratio: (Disease) / (Normal)	Abundance Ratio Adj. P-Value: (Disease) / (Normal)
High	A0A5F9DSI7	Peroxisomal targeting signal 1 receptor [OS=Oryctolagus cuniculus]	7.12	5	2	4	2	602	66.7	4.56	10.43	2		other membranes;other cell component		Pf13432	100343561	ENSOCUG00000005856	PEX5	A0A5F9DSI7	1.725	0.996456
High	G1TBR1	N-ribosyldihydronicotinamide:quinone reductase 2 [OS=Oryctolagus cuniculus]	16.604	26	5	38	5	231	26.1	7.3	85.83	5				Pf02525	100301550	ENSOCUG00000016499	NQO2	G1TBR1; ocu:100301550	0.47	0.876035
High	G1SR29	H(+)-transporting two-sector ATPase [OS=Oryctolagus cuniculus]	144.788	54	21	141	21	585	64.6	5.64	589.23	21	other metabolic processes;transport;other biological processes	plasma membrane;other membranes;cytosol;ER/Golgi;nucleus;other cytoplasmic organelle;other cell component	transporter activity;other molecular function	Pf00006, Pf02874, Pf16886		ENSOCUG00000006473	ATP6V1A	G1SR29	1.71	0.983578
High	G1TE13	Ras homolog family member G [OS=Oryctolagus cuniculus]	12.522	29	4	15	4	191	21.3	8.12	40.56	4	cell organization and biogenesis;signal transduction;other biological processes		other molecular function	Pf00071	100008953	ENSOCUG00000017602	RHOG	G1TE13; ocu:100008953	2.241	0.975395
High	G1SFH6	Ubiquitin like modifier activating enzyme 2 [OS=Oryctolagus cuniculus]	38.525	15	7	23	7	756	83.1	6.52	84.53	7	protein metabolism;other metabolic processes;other biological processes	nucleus	other molecular function	Pf00899, Pf14732, Pf16195		ENSOCUG00000001464	UBA2	G1SFH6	4.086	0.813679
High	A0A5F9CPU6	Non-specific serine/threonine protein kinase [OS=Oryctolagus cuniculus]	49.825	12	10	38	10	1210	138.9	5.11	115.1	10	protein metabolism;other metabolic processes		kinase activity;other molecular function	Pf00069, Pf12474	100347081	ENSOCUG00000003035	SLK	A0A5F9CPU6	1.93	0.979697
High	G1U5Q7	Actin-related protein 2/3 complex subunit 4 [OS=Oryctolagus cuniculus]	42.466	58	8	136	8	187	21.7	9.06	371.02	8	cell organization and biogenesis	cytoskeleton;other cell component	cytoskeletal activity;other molecular function	Pf05856		ENSOCUG00000026353	ARPC4	G1U5Q7	1.704	0.980049
High	B7NZF1	Protein disulfide-isomerase [OS=Oryctolagus cuniculus]	367.49	61	39	1171	39	502	56.3	6.35	4102.38	39	cell organization and biogenesis;signal transduction;other biological processes	non-structural extracellular;other membranes;ER/Golgi;other cell component	other molecular function	Pf00085, Pf13848	100328685	ENSOCUG00000001155	PDIA3	B7NZF1; G1SEV2; ocu:100328685	0.618	0.997496
High	A0A5F9DEV8	Annexin [OS=Oryctolagus cuniculus]	372.358	70	38	1148	2	382	43.6	8.09	4337.53	38	other biological processes	non-structural extracellular;extracellular matrix;other membranes	enzyme regulator activity;cytoskeletal activity;other molecular function	Pf00191		ENSOCUG00000004153	ICE2	A0A5F9DEV8	2.914	0.907847
High	P00939	Triosephosphate isomerase [OS=Oryctolagus cuniculus]	208.455	83	18	744	18	249	26.7	7.33	2553.98	18	other metabolic processes	cytosol	other molecular function	Pf00121	100348316	ENSOCUG00000025649	TPI1	G1TS29; ocu:100348316; P00939	2.88	0.910591
High	A0A5F9C6G3	Uncharacterized protein [OS=Oryctolagus cuniculus]	112.31	34	10	197	2	317	35.8	8.4	661.86	10			other molecular function	Pf00106					0.01	6.32827e-17
High	G1T0U8	Prenylcysteine oxidase 1 [OS=Oryctolagus cuniculus]	185.034	40	13	209	13	505	56.6	6.8	770.74	13	protein metabolism;other metabolic processes	non-structural extracellular;other cytoplasmic organelle	other molecular function	Pf07156, Pf13450	100354763	ENSOCUG00000011208	PCYOX1	G1T0U8; ocu:100354763	0.126	0.881638
High	A0A5F9CZA7	N(alpha)-acetyltransferase 25, NatB auxiliary subunit [OS=Oryctolagus cuniculus]	4.104	2	2	2	2	923	106.7	6.93	5.29	2				Pf09797		ENSOCUG00000007226	NAA25	A0A5F9CZA7	100	6.32827e-17
High	G1T1U7	C-1-tetrahydrofolate synthase, cytoplasmic [OS=Oryctolagus cuniculus]	504.8	60	51	963	51	935	101.2	7.4	3262.42	51	other metabolic processes;developmental processes;other biological processes		other molecular function	Pf00763, Pf01268, Pf02882	100347271	ENSOCUG00000011720	MTHFD1	G1T1U7; ocu:100347271	0.256	0.95022
High	A0A5F9C4J3	Uncharacterized protein [OS=Oryctolagus cuniculus]	359.309	49	41	550	41	1157	125.5	5.66	2007.24	41				Pf00092					2.285	0.919893
High	G1SVB0	40S ribosomal protein S7 [OS=Oryctolagus cuniculus]	140.715	27	12	342	4	432	47.2	11.4	1438.98	12	protein metabolism;other metabolic processes	translational apparatus	other molecular function	Pf01251					1.822	0.945988
High	P12789	Cytochrome P450 2B5 [OS=Oryctolagus cuniculus]	144.863	39	14	168	5	491	55.7	8.75	653.66	14		other membranes;ER/Golgi	other molecular function	Pf00067			CYP2B5	ocu:100328947; P12789	0.102	0.772635
High	U3KN06	Uncharacterized protein [OS=Oryctolagus cuniculus]	8.488	4	2	3	1	524	59.9	8.06	9.56	2			other molecular function	Pf00067					0.01	6.32827e-17
High	G1SRY1	Polyribonucleotide nucleotidyltransferase [OS=Oryctolagus cuniculus]	30.745	5	2	17	2	784	86	8.31	64.58	2	cell organization and biogenesis;RNA metabolism OR transcription;other metabolic processes;stress response;transport;other biological processes	cytosol;mitochondrion;other cytoplasmic organelle	nucleic acid binding activity;other molecular function	Pf00013, Pf01138, Pf03725, Pf03726	100358071	ENSOCUG00000006889	PNPT1	G1SRY1; ocu:100358071	0.937	0.919443
High	G1SXK6	Lectin, mannose binding 2 [OS=Oryctolagus cuniculus]	32.557	26	6	26	6	442	48.1	8.27	102.48	6			other molecular function	Pf00412, Pf00595		ENSOCUG00000022519	LMAN2	G1SXK6	4.299	0.755643
High	G1TD26	Transmembrane protein 33 [OS=Oryctolagus cuniculus]	6.37	9	2	2	2	246	27.8	9.7	5.81	2		other membranes		Pf03661	100359022	ENSOCUG00000017130	TMEM33	G1TD26	0.01	6.32827e-17
High	G1SDK8	NEDD8-activating enzyme E1 regulatory subunit [OS=Oryctolagus cuniculus]	9.479	8	3	4	3	537	60.5	5.52	12.59	3	cell cycle OR cell proliferation;protein metabolism;other metabolic processes;signal transduction;other biological processes	other cell component	other molecular function	Pf00899		ENSOCUG00000000573	NAE1	G1SDK8	1.325	0.993224
High	G1T726	Hydroxyacyl-CoA dehydrogenase [OS=Oryctolagus cuniculus]	288.452	76	20	469	20	314	34.3	9.11	1808.62	20	other metabolic processes		other molecular function	Pf00725, Pf02737	100352945	ENSOCUG00000014271	HADH	G1T726; ocu:100352945	0.125	0.876146
High	G1T2U6	RNA helicase [OS=Oryctolagus cuniculus]	51.316	10	9	25	9	1032	117.4	9.31	69.03	9		nucleus	nucleic acid binding activity;other molecular function	Pf00270, Pf00271	100340899	ENSOCUG00000012206	DDX46	G1T2U6; ocu:100340899	1.404	0.993224
High	G1SSX2	HECT-type E3 ubiquitin transferase [OS=Oryctolagus cuniculus]	89.11	8	15	31	15	4329	476.5	5.22	118.36	15	protein metabolism;DNA metabolism;other metabolic processes;stress response;other biological processes	cytosol;nucleus	other molecular function	Pf00627, Pf00632, Pf02825, Pf06012, Pf06025, Pf14377		ENSOCUG00000007354	HUWE1	G1SSX2	0.613	0.921059
High	P48747	Complement component C9 [OS=Oryctolagus cuniculus]	83.56	25	14	95	14	557	62.6	5.83	285.3	14	cell organization and biogenesis;stress response;other biological processes	non-structural extracellular;plasma membrane;other membranes		Pf00057, Pf00090, Pf01823	100009197		C9	ocu:100009197; P48747	1.462	0.993224
High	G1TQC4	Carbonyl reductase (NADPH) [OS=Oryctolagus cuniculus]	186.881	68	17	489	2	277	30.6	7.37	1842.66	17			other molecular function	Pf00106					0.046	0.549518
High	Q01059	Cytoplasmic aconitate hydratase [OS=Oryctolagus cuniculus]	286.972	45	33	449	1	889	98.4	7.39	1656.44	33	other metabolic processes;other biological processes	cytosol	nucleic acid binding activity;other molecular function	Pf00330, Pf00694	100009154		ACO1	ocu:100009154; Q01059	0.194	0.377636
High	B7NZR4	55 kDa erythrocyte membrane protein [OS=Oryctolagus cuniculus]	20.468	14	3	9	3	466	52.3	7.33	41.74	3	other biological processes	plasma membrane;other membranes;cytoskeleton;other cell component		Pf00018, Pf00595, Pf00625	100328768	ENSOCUG00000012660	MPP1	B7NZR4; G1T3T4; ocu:100328768	2.184	0.992036
High	A0A5F9CWM1	NAD(P) dependent steroid dehydrogenase-like [OS=Oryctolagus cuniculus]	8.492	9	2	8	2	361	40.5	7.12	24.64	2	other metabolic processes	other membranes	other molecular function	Pf01073	100351296	ENSOCUG00000007899	NSDHL	A0A5F9CWM1; ocu:100351296	0.306	0.21932
High	G1SFZ8	Ubiquilin 1 [OS=Oryctolagus cuniculus]	110.495	36	11	81	5	565	60.2	4.93	354.54	11	cell organization and biogenesis;protein metabolism;other metabolic processes;stress response;other biological processes	plasma membrane;other membranes;cytosol;ER/Golgi;nucleus;other cytoplasmic organelle;other cell component	other molecular function	Pf00240, Pf00627		ENSOCUG00000001718	UBQLN1	G1SFZ8	2.664	0.922357
High	G1SLJ8	pre-rRNA processing protein FTSJ3 [OS=Oryctolagus cuniculus]	68.634	21	9	22	9	836	95	8.72	94.36	9	RNA metabolism OR transcription;other metabolic processes	nucleus;other cell component	other molecular function	Pf01728, Pf07780, Pf11861	100349531	ENSOCUG00000004319	FTSJ3	G1SLJ8; ocu:100349531	100	6.32827e-17
High	G1SM05	Secretion associated Ras related GTPase 1A [OS=Oryctolagus cuniculus]	76.342	38	7	111	4	198	22.4	6.68	456.16	7	cell organization and biogenesis;transport	other membranes;ER/Golgi	other molecular function	Pf00025	100343418	ENSOCUG00000004547	SAR1A	G1SM05; ocu:100343418	0.465	0.939157
High	G1T823	ADF-H domain-containing protein [OS=Oryctolagus cuniculus]	46.54	32	11	127	6	240	25.9	11.5	350.81	11			cytoskeletal activity	Pf00241					3.018	0.90135
High	G1SLG0	Uncharacterized protein [OS=Oryctolagus cuniculus]	34.183	25	6	31	6	263	30	3.84	124.08	6				Pf14580					4.605	0.71288
High	P29694	Elongation factor 1-gamma [OS=Oryctolagus cuniculus]	171.614	55	22	420	22	437	50	6.74	1375.89	22	protein metabolism;other metabolic processes		nucleic acid binding activity	Pf00043, Pf00647, Pf02798	100009282; 103344933		EEF1G	ocu:100009282; ocu:103344933; P29694	1.332	0.980049
High	A0A5F9CQC3	Cadherin 2 [OS=Oryctolagus cuniculus]	13.383	14	3	8	1	256	28.6	4.61	25.38	3	cell adhesion;other biological processes	other membranes	other molecular function	Pf01049		ENSOCUG00000003656	CDH2	A0A5F9CQC3	0.868	0.983738
High	G1SFT2	Spliceosome-associated protein CWC15 homolog [OS=Oryctolagus cuniculus]	12.042	18	3	11	3	229	26.6	5.71	30.78	3	RNA metabolism OR transcription;other metabolic processes	mitochondrion;nucleus;other cell component		Pf04889	100355678	ENSOCUG00000001629	CWC15	G1SFT2; ocu:100355678	3.344	0.902533
High	G1SRL3	Glycylpeptide N-tetradecanoyltransferase [OS=Oryctolagus cuniculus]	45.918	16	7	38	7	596	67.7	8.95	153.37	7	protein metabolism;other metabolic processes;developmental processes	plasma membrane;other membranes;cytosol	other molecular function	Pf01233, Pf02799		ENSOCUG00000006735	NMT1	G1SRL3	2.164	0.980049
High	G1T8Y0	Coenzyme A synthase [OS=Oryctolagus cuniculus]	62.262	26	10	39	10	562	61.7	7.15	136.64	10	other metabolic processes	mitochondrion	kinase activity;other molecular function	Pf01121, Pf01467	100344683	ENSOCUG00000015195	COASY	G1T8Y0; ocu:100344683	0.484	0.887302
High	A0A5F9DC97	Ribosomal_L30 domain-containing protein [OS=Oryctolagus cuniculus]	12.847	17	2	4	2	178	20.5	9.94	13.31	2				Pf00327					100	6.32827e-17
High	Q29502	Serine/threonine-protein kinase PAK 2 [OS=Oryctolagus cuniculus]	33.427	18	7	32	7	524	58	5.86	103.32	7	cell organization and biogenesis;protein metabolism;other metabolic processes;developmental processes;other biological processes	other membranes;cytosol;nucleus;other cell component	enzyme regulator activity;kinase activity;other molecular function	Pf00069, Pf00786	100009535	ENSOCUG00000008224	PAK2	ocu:100009535; Q29502	2.603	0.927046
High	G1SY12	Guanine nucleotide-binding protein-like 3 [OS=Oryctolagus cuniculus]	26.423	16	6	7	6	545	61	9.39	20.91	6	other biological processes	nucleus;other cell component	nucleic acid binding activity;other molecular function	Pf01926, Pf08701	100348740	ENSOCUG00000009841	GNL3	G1SY12; ocu:100348740	2.27	0.976658
High	G1TH06	RAN binding protein 1 [OS=Oryctolagus cuniculus]	57.312	45	7	122	7	266	30.1	6	478.3	7	cell cycle OR cell proliferation;cell organization and biogenesis;transport;other biological processes	cytosol;cytoskeleton		Pf00638		ENSOCUG00000022698	RANBP1	G1TH06	6.741	0.479481
High	A0A5F9C3Z5	Bromodomain adjacent to zinc finger domain 1B [OS=Oryctolagus cuniculus]	28.16	7	6	12	6	1446	166.3	8.5	41.95	6	cell organization and biogenesis;protein metabolism;other metabolic processes	nucleus	kinase activity;other molecular function	Pf00439, Pf00628, Pf10537, Pf15612, Pf15613		ENSOCUG00000011202	BAZ1B	A0A5F9C3Z5	0.369	0.499367
High	G1SE61	Filamin-B [OS=Oryctolagus cuniculus]	585.194	43	83	673	74	2646	282.6	5.83	2319.74	83	cell organization and biogenesis;other biological processes	other cell component	cytoskeletal activity	Pf00307, Pf00630		ENSOCUG00000000828	FLNB	G1SE61	1.397	0.976658
High	G1SE74	Transcription elongation factor spt6 [OS=Oryctolagus cuniculus]	15.279	4	3	10	3	1726	198.9	4.91	31.32	3	other metabolic processes;developmental processes;other biological processes	nucleus	nucleic acid binding activity;other molecular function	Pf00575, Pf14632, Pf14633, Pf14635, Pf14639, Pf14641, Pf17674	100345617	ENSOCUG00000000848	SUPT6H	G1SE74; ocu:100345617	1.998	0.993224
High	G1SSW0	Desmoglein 2 [OS=Oryctolagus cuniculus]	81.235	15	13	38	13	1119	121.6	5.16	126.39	13	cell adhesion;cell organization and biogenesis;developmental processes;other biological processes	plasma membrane;other membranes;other cell component	other molecular function	Pf00028	100348149	ENSOCUG00000007355	DSG2	G1SSW0; ocu:100348149	0.801	0.995985
High	A0A5F9CM41	LRRcap domain-containing protein [OS=Oryctolagus cuniculus]	83.382	22	12	166	5	454	48.8	4.35	590.77	12				Pf14580					1.762	0.992051
High	A0A5F9CC14	Uncharacterized protein [OS=Oryctolagus cuniculus]	41.8	31	7	37	1	298	34.2	8.59	118.93	7			other molecular function	Pf05721					0.01	6.32827e-17
High	G1TX70	Ribosomal_L18e/L15P domain-containing protein [OS=Oryctolagus cuniculus]	16.022	14	3	49	2	194	22.3	11.41	147.16	3	protein metabolism;other metabolic processes	ER/Golgi;translational apparatus	other molecular function	Pf17135					100	6.32827e-17
High	G1T4V2	MOSC domain-containing protein [OS=Oryctolagus cuniculus]	42.408	34	12	90	10	340	37.7	8.85	221.96	12		other membranes	other molecular function	Pf03473, Pf03476					0.129	0.882585
High	G1TAA6	3-hydroxyanthranilate 3,4-dioxygenase [OS=Oryctolagus cuniculus]	98.168	43	10	114	10	325	36.8	6.38	469.33	10	other metabolic processes;other biological processes	cytosol	other molecular function	Pf06052		ENSOCUG00000015827	HAAO	G1TAA6	0.048	0.452695
High	G1TBL0	Basic leucine zipper and W2 domains 2 [OS=Oryctolagus cuniculus]	36.408	16	6	28	5	444	51.3	7.2	94.18	6				Pf02020		ENSOCUG00000016419	BZW2	G1TBL0	3.051	0.919839
High	G1SCE7	Uncharacterized protein [OS=Oryctolagus cuniculus]	138.634	46	21	254	5	475	51.4	9.41	857.7	21			other molecular function	Pf00108, Pf02803					0.423	0.992939
High	A0A5F9C5U2	F-box protein 6 [OS=Oryctolagus cuniculus]	11.009	8	2	4	2	342	38.3	6.96	16.97	2		other cell component		Pf04300, Pf12937		ENSOCUG00000024728	FBXO6	A0A5F9C5U2	1.998	0.993224
High	G1T720	Dolichyl-diphosphooligosaccharide--protein glycosyltransferase subunit DAD1 [OS=Oryctolagus cuniculus]	12.24	19	2	25	2	113	12.5	7.08	82	2	protein metabolism;other metabolic processes;developmental processes;other biological processes	other membranes;ER/Golgi	enzyme regulator activity	Pf02109	100355816	ENSOCUG00000014269	DAD1	G1T720; ocu:100355816	0.353	0.769791
High	G1SLX0	Glia maturation factor [OS=Oryctolagus cuniculus]	30.311	39	5	38	4	142	16.7	5.29	164.01	5	signal transduction;other biological processes		signal transduction activity or receptor binding;cytoskeletal activity;other molecular function	Pf00241	100349178	ENSOCUG00000004488	GMFB	G1SLX0	1.377	0.996041
High	A0A5F9DBB4	Interleukin enhancer binding factor 2 [OS=Oryctolagus cuniculus]	197.745	51	16	292	16	390	43	5.26	1395.36	16				Pf07528		ENSOCUG00000005430	ILF2	A0A5F9DBB4	3.2	0.881714
High	G1U5N5	Lactamase_B domain-containing protein [OS=Oryctolagus cuniculus]	50.317	23	6	31	6	324	33	8.48	102.67	6				Pf00753					0.159	0.274463
High	G1U654	Nicotinate phosphoribosyltransferase [OS=Oryctolagus cuniculus]	11.118	22	3	16	3	144	16	9.91	29.55	3	other metabolic processes		other molecular function	Pf17956					0.194	0.359886
High	G1TEF8	Eukaryotic translation initiation factor 4E binding protein 1 [OS=Oryctolagus cuniculus]	4.841	19	2	12	2	118	12.5	5.17	24.57	2	cell cycle OR cell proliferation;signal transduction;other biological processes	cytosol	other molecular function	Pf05456		ENSOCUG00000017792	EIF4EBP1	G1TEF8	2.09	0.992036
High	G1TFT4	Vesicle associated membrane protein 3 [OS=Oryctolagus cuniculus]	37.698	39	4	20	4	103	11.4	8.79	94.91	4	transport	other membranes		Pf00957	103350340	ENSOCUG00000023883	VAMP3	G1TFT4; ocu:103350340	1.283	0.999479
High	G1TZS1	Myosin light chain kinase, smooth muscle [OS=Oryctolagus cuniculus]	13.424	5	5	6	4	1063	116.5	5.81	14.3	5	protein metabolism;other metabolic processes		kinase activity;other molecular function	Pf00041, Pf00069, Pf07679					0.992	0.992036
High	G1U8W6	Rab GDP dissociation inhibitor [OS=Oryctolagus cuniculus]	278.067	67	27	477	20	428	48.4	6.05	2022.47	27	transport;signal transduction	other cell component	enzyme regulator activity	Pf00996					0.943	0.993224
High	G1TT75	Progesterone receptor membrane component 1 [OS=Oryctolagus cuniculus]	118.6	56	11	258	11	195	21.7	4.7	960.49	11	other metabolic processes	other membranes;mitochondrion	other molecular function	Pf00173	100357097	ENSOCUG00000010280	PGRMC1	G1TT75; ocu:100357097	0.098	0.81406
High	G1SGY0	Transcription elongation factor SPT5 [OS=Oryctolagus cuniculus]	20.375	5	3	10	3	1083	120.7	5.02	39.44	3	RNA metabolism OR transcription;other metabolic processes;other biological processes	nucleus	other molecular function	Pf00467, Pf03439, Pf11942	100356793	ENSOCUG00000002155	SUPT5H	G1SGY0; ocu:100356793	100	6.32827e-17
High	G1SGR6	60S ribosomal protein L29 [OS=Oryctolagus cuniculus]	34.204	34	8	159	8	245	26.6	11.85	388.21	8	protein metabolism;other metabolic processes	translational apparatus	other molecular function	Pf01779					1.948	0.961917
High	G1T1G8	Periplakin [OS=Oryctolagus cuniculus]	29.178	5	9	15	9	1695	195.5	5.4	34.09	9	cell organization and biogenesis;other biological processes	cytoskeleton;other cell component				ENSOCUG00000011525	PPL	G1T1G8	0.741	0.956678
High	G1U743	Long-chain-fatty-acid--CoA ligase [OS=Oryctolagus cuniculus]	118.916	32	20	148	20	726	80.8	8.29	466.75	20	other metabolic processes	plasma membrane;other membranes;mitochondrion;ER/Golgi;nucleus	other molecular function	Pf00501		ENSOCUG00000003593	ACSL5	G1U743	0.125	0.8783
High	A5HC45	Cathepsin D [OS=Oryctolagus cuniculus]	112.068	39	11	168	11	292	31.7	6.98	578.42	11	protein metabolism		other molecular function	Pf00026					0.771	0.995985
High	O19048	Poly(rC)-binding protein 1 [OS=Oryctolagus cuniculus]	170.8	77	16	254	12	356	37.5	7.09	899.51	16	RNA metabolism OR transcription;other metabolic processes;other biological processes	cytosol;nucleus;other cell component	nucleic acid binding activity;other molecular function	Pf00013	100008848	ENSOCUG00000003634	PCBP1	O19048; ocu:100008848	1.997	0.940745
High	G1SG72	Uncharacterized protein [OS=Oryctolagus cuniculus]	89.531	31	14	91	13	599	67.3	8.34	319.83	14			other molecular function	Pf00005, Pf00037, Pf04068					2.648	0.925385
High	A0A5F9D7W0	Regulator of G protein signaling 10 [OS=Oryctolagus cuniculus]	7.556	17	2	6	2	173	20.1	5.67	19.33	2	other biological processes		other molecular function	Pf00615		ENSOCUG00000014618	RGS10	A0A5F9D7W0	100	6.32827e-17
High	G1TZQ5	Uncharacterized protein [OS=Oryctolagus cuniculus]	85.786	14	11	53	11	1007	108	7.24	169.44	11	transport	other membranes;cytosol;ER/Golgi	other molecular function	Pf00626, Pf04810, Pf04811					1.195	0.997496
High	G1U0B3	Solute carrier family 25 member 1 [OS=Oryctolagus cuniculus]	49.219	36	5	76	5	208	23.2	9.66	273.71	5	transport	other membranes	transporter activity	Pf00153		ENSOCUG00000024791	SLC25A1	G1U0B3	0.202	0.332029
High	G1SYJ6	Ribosomal_L18_c domain-containing protein [OS=Oryctolagus cuniculus]	144.118	44	17	325	17	297	34.4	9.73	1031.12	17	protein metabolism;other metabolic processes	translational apparatus;nucleus;other cell component	nucleic acid binding activity;other molecular function	Pf14204, Pf17144					1.867	0.944849
High	G1SGW4	Proteasome subunit beta [OS=Oryctolagus cuniculus]	33.935	22	5	44	5	306	32.6	9.03	179.64	5	protein metabolism;other metabolic processes;other biological processes	nucleus;other cell component	other molecular function	Pf00227					4.273	0.788668
High	J7M624	3alpha(17beta)-hydroxysteroid dehydrogenase [OS=Oryctolagus cuniculus]	218.237	57	17	527	5	323	36.6	7.24	1733.67	17		other cell component	other molecular function	Pf00248	100351958		AKR1C27	J7M624; ocu:100351958	0.086	0.788668
High	A0A5F9DCV7	Dihydropyrimidinase like 3 [OS=Oryctolagus cuniculus]	120.088	38	17	105	13	690	74.4	6.4	432.27	17	cell organization and biogenesis;stress response;other biological processes	other cell component	other molecular function	Pf01979		ENSOCUG00000003766	DPYSL3	A0A5F9DCV7	2.893	0.919443
High	G1T5T8	PDZ and LIM domain 1 [OS=Oryctolagus cuniculus]	116.381	52	13	155	13	330	36.1	7.24	587.85	13	RNA metabolism OR transcription;other metabolic processes;other biological processes	cytoskeleton;other cell component	other molecular function	Pf00412, Pf00595, Pf15936	100352283	ENSOCUG00000013643	PDLIM1	G1T5T8; ocu:100352283	1.519	0.983578
High	G1T7Z2	Nucleolar GTP-binding protein 1 [OS=Oryctolagus cuniculus]	11.157	6	4	7	4	633	73.8	9.63	12.83	4	other biological processes	nucleus	other molecular function	Pf06858, Pf08155, Pf17835					1.03	0.977237
High	A0A5F9C3R3	UDP-glucuronosyltransferase [OS=Oryctolagus cuniculus]	112.37	21	9	362	1	508	58.7	8.79	1164.4	9		other membranes	other molecular function	Pf00201		ENSOCUG00000026643	UGT2B16	A0A5F9C3R3	1.35	0.992051
High	A0A0G2JH20	Heat shock protein HSP 90-alpha [OS=Oryctolagus cuniculus]	430.257	61	44	1530	2	705	81.3	5.2	5277.24	44	other biological processes	other cell component	other molecular function	Pf00183, Pf02518		ENSOCUG00000001280	HSP90AA1	A0A0G2JH20	0.883	0.995985
High	A0A5F9CLT4	Hydroxysteroid 17-beta dehydrogenase 14 [OS=Oryctolagus cuniculus]	24.877	22	7	41	7	284	30	7.21	99.06	7				Pf13561		ENSOCUG00000033836	HSD17B14	A0A5F9CLT4	0.165	0.919443
High	G1SUY8	Hydroxyacid-oxoacid transhydrogenase, mitochondrial [OS=Oryctolagus cuniculus]	68.712	28	8	38	8	395	42.1	6.9	129.85	8	other metabolic processes	mitochondrion	other molecular function	Pf00465					0.01	6.32827e-17
High	G1STU7	ATP synthase subunit b [OS=Oryctolagus cuniculus]	77.495	47	13	189	13	256	28.7	9.36	624.07	13	other metabolic processes;transport	other membranes;mitochondrion	transporter activity	Pf05405					0.861	0.993224
High	G1TD89	Uncharacterized protein [OS=Oryctolagus cuniculus]	84.322	32	10	190	1	334	38.3	6.16	585.07	10		other membranes	other molecular function	Pf00201					0.01	6.32827e-17
High	U3KNU8	3Beta_HSD domain-containing protein [OS=Oryctolagus cuniculus]	26.321	14	4	12	4	375	42.2	8.44	40.15	4	other metabolic processes		other molecular function	Pf01073					0.01	6.32827e-17
High	G1T6C0	RAB5B, member RAS oncogene family [OS=Oryctolagus cuniculus]	42.888	29	7	57	4	290	31.5	8.88	181.36	7	cell organization and biogenesis;transport;other biological processes	non-structural extracellular;other cytoplasmic organelle;other cell component	other molecular function	Pf00071		ENSOCUG00000013895	RAB5B	G1T6C0	1.361	0.996456
High	A0A5F9CAT8	Cystathionine beta-synthase [OS=Oryctolagus cuniculus]	39.227	22	7	18	7	585	63.6	5.69	55.74	7	other metabolic processes	other cell component	other molecular function	Pf00291, Pf00571					0.405	0.807439
High	A0A5F9CYK3	Heterochromatin protein 1-binding protein 3 [OS=Oryctolagus cuniculus]	45.992	19	10	73	10	570	63.3	9.6	235.47	10	cell organization and biogenesis;other biological processes	other cell component	nucleic acid binding activity;other molecular function	Pf00538		ENSOCUG00000002445	HP1BP3	A0A5F9CYK3	2.516	0.938819
High	A0A5F9D4C1	Neurolysin, mitochondrial [OS=Oryctolagus cuniculus]	15.941	7	3	13	3	694	79.4	5.82	51.58	3	protein metabolism		other molecular function	Pf01432					3.749	0.838473
High	A0A5F9DL18	ADF-H domain-containing protein [OS=Oryctolagus cuniculus]	34.432	24	6	52	1	228	25	9.99	166.9	6			cytoskeletal activity	Pf00241					100	6.32827e-17
High	A0A5F9C520	Delta(14)-sterol reductase LBR [OS=Oryctolagus cuniculus]	42.305	15	10	63	10	621	71.2	9.36	200.09	10	other metabolic processes	other membranes;ER/Golgi;nucleus	nucleic acid binding activity;other molecular function	Pf01222, Pf09465		ENSOCUG00000000285	LBR	A0A5F9C520	2.004	0.959087
High	A0A5F9CHW6	Eukaryotic translation initiation factor 2 subunit 1 [OS=Oryctolagus cuniculus]	83.888	46	14	111	14	292	33.4	5.35	376.9	14	protein metabolism;other metabolic processes	other cell component	nucleic acid binding activity	Pf00575, Pf07541		ENSOCUG00000012023	EIF2S1	A0A5F9CHW6	2.212	0.927046
High	A0A5F9C0M1	Uncharacterized protein [OS=Oryctolagus cuniculus]	48.732	34	8	45	1	322	36.4	7.72	147.82	8			other molecular function	Pf05721					0.065	0.030196
High	G1TT67	VLIG-type G domain-containing protein [OS=Oryctolagus cuniculus]	363.736	34	65	358	65	2394	275.1	6.54	1258.1	65		nucleus;other cell component	other molecular function	Pf05879					3.198	0.888689
High	A0A5F9D7T6	LIM domain and actin binding 1 [OS=Oryctolagus cuniculus]	49.635	15	7	27	1	710	79.2	6.6	107.45	7	cell organization and biogenesis		cytoskeletal activity;other molecular function	Pf00412		ENSOCUG00000012851	LIMA1	A0A5F9D7T6	100	6.32827e-17
High	Q9TTC6	Peptidyl-prolyl cis-trans isomerase A [OS=Oryctolagus cuniculus]	231.965	87	16	1065	9	164	17.8	7.42	2965.59	16	cell adhesion;protein metabolism;other metabolic processes;stress response;other biological processes	non-structural extracellular;cytosol;nucleus;other cell component	signal transduction activity or receptor binding;other molecular function	Pf00160	100008724		PPIA	ocu:100008724; Q9TTC6	6.15	0.71478
High	G1T1M5	Aldehyde dehydrogenase 8 family member A1 [OS=Oryctolagus cuniculus]	121.361	33	12	141	12	487	53.4	7.56	596.54	12	other metabolic processes		other molecular function	Pf00171	100347245	ENSOCUG00000011613	ALDH8A1	G1T1M5; ocu:100347245	0.128	0.881714
High	G1SS32	Uncharacterized protein [OS=Oryctolagus cuniculus]	6.825	7	2	5	2	320	33.8	8.84	9.86	2	transport	other membranes		Pf00153					0.293	0.360326
High	G1SL57	Uncharacterized protein [OS=Oryctolagus cuniculus]	36.06	66	8	84	8	88	10.9	9.33	236.05	8									1.576	0.993224
High	G1TA59	Isocitrate dehydrogenase [NAD] subunit, mitochondrial [OS=Oryctolagus cuniculus]	51.668	24	9	60	9	454	49	9.13	204.81	9	other metabolic processes	mitochondrion	other molecular function	Pf00180		ENSOCUG00000015765	IDH3A	G1TA59	3.477	0.8783
High	G1T2A7	Glutathione transferase [OS=Oryctolagus cuniculus]	223.562	57	13	1019	4	221	25.4	9.03	3428.39	13	other metabolic processes		other molecular function	Pf02798, Pf14497	100353927	ENSOCUG00000029486	GSTA5	G1T2A7; ocu:100353927	0.118	0.862444
High	A0A5F9CQS0	Catenin beta 1 [OS=Oryctolagus cuniculus]	72.67	28	14	65	13	720	78.9	6.39	220.89	14	cell adhesion	plasma membrane;other membranes;cytoskeleton;other cell component	other molecular function	Pf00514		ENSOCUG00000001468	CTNNB1	A0A5F9CQS0	0.921	0.992939
High	G1SWE5	WD repeat domain 61 [OS=Oryctolagus cuniculus]	18.583	21	2	8	2	214	23.6	7.01	55.11	2				Pf08662		ENSOCUG00000009040	WDR61	G1SWE5	3.988	0.822923
High	G1TVC0	Interleukin-1 [OS=Oryctolagus cuniculus]	58.551	46	6	101	6	221	24.5	8.76	367.31	6	cell-cell signaling;other metabolic processes;stress response;transport;signal transduction;other biological processes	non-structural extracellular;other cell component	signal transduction activity or receptor binding	Pf00340		ENSOCUG00000004161	IL1RN	G1TVC0	12.302	0.187303
High	G1TUH4	Collagen type VI alpha 5 chain [OS=Oryctolagus cuniculus]	31.435	3	6	30	4	2611	286	6.06	86.56	6		other cell component		Pf00092, Pf01391					4.023	0.762413
High	A0A1K0GV16	Globin A1 [OS=Oryctolagus cuniculus]	276.459	96	17	1797	7	147	16.1	8.21	6962.12	17	transport	cytosol	other molecular function	Pf00042	100009084		GLNA1	A0A1K0GV16; ocu:100009084	0.643	0.998977
High	G1SGS7	E3 UFM1-protein ligase 1 [OS=Oryctolagus cuniculus]	50.463	13	7	22	7	793	89.5	6.52	100.22	7	cell organization and biogenesis;protein metabolism;other metabolic processes;stress response;developmental processes;other biological processes	other membranes;ER/Golgi;nucleus;other cell component	other molecular function	Pf09743	100346114	ENSOCUG00000002084	UFL1	G1SGS7; ocu:100346114	0.872	0.936221
High	Q7M2V6	Gelsolin, cytosolic [OS=Oryctolagus cuniculus]	9.122	59	2	21	1	29	3.4	7.25	41.05	2									8.393	0.363818
High	G1TDB3	40S ribosomal protein S25 [OS=Oryctolagus cuniculus]	38.848	40	7	177	7	124	13.6	10.11	495.2	7	RNA metabolism OR transcription;other metabolic processes;other biological processes	cytosol;translational apparatus;nucleus;other cell component	other molecular function	Pf03297					2.186	0.927046
High	A0A5F9CN27	SEC14 like lipid binding 2 [OS=Oryctolagus cuniculus]	100.796	34	9	74	2	302	34.8	7.75	290.56	9				Pf00650					0.465	0.919443
High	P79398	Eukaryotic translation initiation factor 4 gamma 2 [OS=Oryctolagus cuniculus]	49.734	16	11	40	11	907	102.3	7.02	115.51	11	protein metabolism;other metabolic processes;other biological processes	translational apparatus	nucleic acid binding activity	Pf02020, Pf02847, Pf02854	100009236		EIF4G2	ocu:100009236; P79398	0.763	0.995985
High	G1U5M7	Ribonucloprotein [OS=Oryctolagus cuniculus]	20.098	28	4	26	4	128	14.2	8.46	86.89	4	cell organization and biogenesis;RNA metabolism OR transcription;other metabolic processes;other biological processes	nucleus;other cell component	nucleic acid binding activity;other molecular function	Pf01248	100351699	ENSOCUG00000023785	SNU13	G1U5M7; ocu:100351699	2.771	0.919839
High	G1TFW8	Lactotransferrin [OS=Oryctolagus cuniculus]	28.69	10	7	40	6	708	77.4	8.87	105.75	7	stress response;developmental processes;other biological processes	non-structural extracellular;other cell component	enzyme regulator activity;other molecular function	Pf00405	100348741	ENSOCUG00000023796	LTF	G1TFW8; ocu:100348741	0.39	0.810462
High	P68105	Elongation factor 1-alpha 1 [OS=Oryctolagus cuniculus]	444.404	69	31	1927	18	462	50.1	9.01	6737.32	31	protein metabolism;other metabolic processes;other biological processes	plasma membrane;other membranes;cytosol;nucleus;other cell component	nucleic acid binding activity;other molecular function	Pf00009, Pf03143, Pf03144	100009189	ENSOCUG00000008481	EEF1A1	ocu:100009189; P04719; P04720; P68105	1.342	0.978807
High	A0A5F9CPR9	UBX domain protein 4 [OS=Oryctolagus cuniculus]	20.39	13	3	5	3	391	42.5	5.24	17.55	3				Pf00789		ENSOCUG00000000291	UBXN4	A0A5F9CPR9	1.762	0.993224
High	U3KM51	Carnitine O-palmitoyltransferase [OS=Oryctolagus cuniculus]	40.055	14	9	30	2	794	89.7	9.04	89.22	9	other metabolic processes	other membranes;mitochondrion	other molecular function	Pf00755, Pf16484					0.27	0.278789
High	A0A5F9CGP0	Histone H4 [OS=Oryctolagus cuniculus]	154.48	34	14	609	14	183	20.1	10.83	1887.74	14	RNA metabolism OR transcription;other metabolic processes	nucleus;other cell component	nucleic acid binding activity;other molecular function	Pf15511					0.451	0.993224
High	G1SJR2	Regulation of nuclear pre-mRNA domain-containing protein [OS=Oryctolagus cuniculus]	30.595	28	5	17	5	326	36.9	5.97	62.67	5	protein metabolism;other metabolic processes;other biological processes	nucleus	other molecular function	Pf04818, Pf16566	100340387	ENSOCUG00000003450	RPRD1B	G1SJR2; ocu:100340387	2.298	0.97536
High	A0A5F9DLF3	Lymphocyte cytosolic protein 1 [OS=Oryctolagus cuniculus]	278.607	59	33	492	1	607	68.2	5.64	1862.32	33	cell organization and biogenesis		cytoskeletal activity;other molecular function	Pf00307, Pf13499		ENSOCUG00000017943	LCP1	A0A5F9DLF3	100	6.32827e-17
High	G1SPD2	26S proteasome non-ATPase regulatory subunit 5 [OS=Oryctolagus cuniculus]	48.231	24	7	21	7	504	56.1	5.35	77.27	7	cell organization and biogenesis	other cell component		Pf10508	100339098	ENSOCUG00000005644	PSMD5	G1SPD2; ocu:100339098	1.298	0.992939
High	G1T701	Dihydrolipoamide acetyltransferase component of pyruvate dehydrogenase complex [OS=Oryctolagus cuniculus]	54.544	23	11	63	11	482	53.3	8.46	213.4	11		mitochondrion;other cell component	other molecular function	Pf00198, Pf00364, Pf02817					0.516	0.922156
High	G1SHU3	STEAP4 metalloreductase [OS=Oryctolagus cuniculus]	76.966	24	9	64	9	470	53.4	9.16	228.05	9	cell organization and biogenesis;other metabolic processes;other biological processes	plasma membrane;other membranes;nucleus;other cytoplasmic organelle	other molecular function	Pf01794, Pf03807	100353852	ENSOCUG00000002574	STEAP4	G1SHU3; ocu:100353852	0.255	0.790728
High	A0A5F9D345	Uncharacterized protein [OS=Oryctolagus cuniculus]	153.176	53	23	267	21	470	54.1	8.79	858.22	23	other biological processes	nucleus	nucleic acid binding activity	Pf00076, Pf08075					2.884	0.912818
High	G1TM88	Serpin family A member 3 [OS=Oryctolagus cuniculus]	41.514	23	10	62	10	419	45.8	6.02	167.17	10	other biological processes	non-structural extracellular	enzyme regulator activity	Pf00079	100357709	ENSOCUG00000026273	SERPINA3	G1TM88; ocu:100357709	0.649	0.928961
High	G1SHS7	WD repeat domain 1 [OS=Oryctolagus cuniculus]	175.401	41	21	271	21	590	64.3	6.43	902.88	21	cell organization and biogenesis;developmental processes;other biological processes	plasma membrane;other membranes;other cell component		Pf00400		ENSOCUG00000002549	WDR1	G1SHS7	2.348	0.919839
High	Q9GLC3	Sodium/potassium-transporting ATPase subunit beta-3 [OS=Oryctolagus cuniculus]	16.441	23	4	7	4	279	31.6	8.78	19.64	4	transport	plasma membrane;other membranes;other cell component		Pf00287	100008788		ATP1B3	ocu:100008788; Q9GLC3	0.457	0.689653
High	G1T920	Selenide, water dikinase [OS=Oryctolagus cuniculus]	46.579	38	7	28	7	392	42.9	5.97	114.71	7	other metabolic processes		kinase activity;other molecular function	Pf00586, Pf02769	100340261	ENSOCUG00000015261	SEPHS1	G1T920; ocu:100340261	1.385	0.993224
High	G1TJC3	Tubulin beta chain [OS=Oryctolagus cuniculus]	188.913	42	19	558	7	534	59.3	8.15	2130.29	19	cell organization and biogenesis;other biological processes	cytoskeleton;other cell component	cytoskeletal activity;other molecular function	Pf00091, Pf03953		ENSOCUG00000021010	TUBB6	G1TJC3	9.431	0.267176
High	P33477	Annexin A11 [OS=Oryctolagus cuniculus]	74.06	29	16	85	15	503	54	7.68	274.3	16	cell cycle OR cell proliferation	cytoskeleton;nucleus;other cell component	other molecular function	Pf00191	100009511		ANXA11	ocu:100009511; P33477	1.708	0.992036
High	G1U9I8	Keratin, type II cytoskeletal 1 [OS=Oryctolagus cuniculus]	74.277	15	13	298	3	616	63.6	8.21	904.88	13	cell organization and biogenesis;protein metabolism;other metabolic processes;stress response;other biological processes	plasma membrane;cytoskeleton;other cell component	bone, tooth or skin structural activity;other molecular function	Pf00038, Pf16208, Pf16210	100353415	ENSOCUG00000029663	KRT1	G1U9I8; ocu:100353415	1.758	0.992036
High	G1TSG1	Uncharacterized protein [OS=Oryctolagus cuniculus]	26.942	23	4	45	4	128	14.9	9.19	162.35	4	protein metabolism;other metabolic processes	translational apparatus	other molecular function	Pf01776					1.052	0.993224
High	A0A5F9CZI7	Heat shock protein family A (Hsp70) member 4 [OS=Oryctolagus cuniculus]	320.114	58	44	462	41	821	92.2	5.31	1771.92	44	other biological processes		other molecular function	Pf00012		ENSOCUG00000008361	HSPA4	A0A5F9CZI7	2.958	0.905273
High	A0A5F9DTT8	Sirtuin 2 [OS=Oryctolagus cuniculus]	13.576	8	3	5	3	495	54.7	8.19	14.13	3			other molecular function	Pf02146		ENSOCUG00000027924	SIRT2	A0A5F9DTT8	0.01	6.32827e-17
High	G1SJ23	Calpain-1 catalytic subunit [OS=Oryctolagus cuniculus]	37.661	18	9	32	3	651	74.5	5.88	91.27	9	protein metabolism;other metabolic processes;other biological processes	plasma membrane;cytosol;mitochondrion;other cytoplasmic organelle	other molecular function	Pf00648, Pf01067, Pf13833		ENSOCUG00000003122	CAPN1	G1SJ23	2.855	0.919443
High	G1TAA7	2'-5' oligoadenylate synthase [OS=Oryctolagus cuniculus]	21.679	9	4	7	4	685	78.3	8.43	25.97	4	RNA metabolism OR transcription;other metabolic processes;stress response;signal transduction;other biological processes	other cell component	nucleic acid binding activity;other molecular function	Pf10421, Pf18144	100340787	ENSOCUG00000015823	OAS2	G1TAA7; ocu:100340787	1.004	0.970734
High	A0A5S8I1N0	Serine/threonine-protein phosphatase 2A 55 kDa regulatory subunit B [OS=Oryctolagus cuniculus]	50.357	27	8	48	8	446	51.7	6.32	175.09	8		other cell component	enzyme regulator activity			ENSOCUG00000027088	PPP2R2A	A0A5S8I1N0	2.085	0.970734
High	A0A5F9D479	Ribulose-phosphate 3-epimerase [OS=Oryctolagus cuniculus]	17.402	32	4	18	4	228	24.9	5.58	48.14	4	other metabolic processes		other molecular function	Pf00834					1.222	0.993224
High	G1SHZ8	T-complex protein 1 subunit theta [OS=Oryctolagus cuniculus]	193.954	54	32	413	32	556	60.6	6.06	1221.25	32	cell organization and biogenesis;transport;other biological processes	cytosol;cytoskeleton;nucleus;other cell component	other molecular function	Pf00118	100353291	ENSOCUG00000002641	CCT8	G1SHZ8; ocu:100353291	2.339	0.919839
High	Q07298	Alpha-1-antiproteinase S-1 [OS=Oryctolagus cuniculus]	216.881	62	21	621	3	413	45.7	6.39	2257.83	21	other biological processes	non-structural extracellular	enzyme regulator activity	Pf00079					1.277	0.983641
High	G1TU13	40S ribosomal protein S17 [OS=Oryctolagus cuniculus]	126.551	60	9	166	9	135	15.5	9.85	722.06	9	protein metabolism;other metabolic processes	translational apparatus	other molecular function	Pf00833					1.79	0.975335
High	G1SQS9	Uncharacterized protein [OS=Oryctolagus cuniculus]	71.897	48	12	101	12	335	35.9	9.09	376.99	12				Pf13561					0.168	0.919443
High	G1SMT7	NHL repeat containing 2 [OS=Oryctolagus cuniculus]	9.536	6	2	3	2	715	77.9	6.13	10.12	2		cytosol		Pf01436, Pf13905		ENSOCUG00000004924	NHLRC2	G1SMT7	1.393	0.993224
High	G1T9U1	Nucleolar protein 11 [OS=Oryctolagus cuniculus]	7.303	4	2	8	2	721	81.1	5.74	18.76	2	RNA metabolism OR transcription;other metabolic processes;other biological processes	nucleus		Pf08168	100352101	ENSOCUG00000015612	NOL11	G1T9U1; ocu:100352101	3.709	0.750438
High	G1SEF9	Desmin [OS=Oryctolagus cuniculus]	57.275	15	8	204	2	513	57.7	5.68	623.06	8	cell organization and biogenesis	plasma membrane;other membranes;cytoskeleton;nucleus;other cell component	cytoskeletal activity;other molecular function	Pf00038, Pf04732		ENSOCUG00000000968	DES	G1SEF9	4.47	0.606977
High	A0A5F9DJ34	Thioredoxin-disulfide reductase [OS=Oryctolagus cuniculus]	110.474	36	16	88	16	645	70.5	6.39	343.88	16	other biological processes		other molecular function	Pf02852, Pf07992		ENSOCUG00000003961	TXNRD1	A0A5F9DJ34	0.658	0.954156
High	G1T4X8	Proteasome subunit beta [OS=Oryctolagus cuniculus]	60.832	61	7	86	7	201	22.8	6.68	315.47	7	protein metabolism;other metabolic processes	nucleus;other cell component		Pf00227	100348523	ENSOCUG00000013198	PSMB2	G1T4X8; ocu:100348523	1.431	0.995122
High	A0A5F9CBK9	Succinate--CoA ligase [ADP/GDP-forming] subunit alpha, mitochondrial [OS=Oryctolagus cuniculus]	72.035	26	8	98	8	360	37.6	9.2	316.03	8	other metabolic processes	mitochondrion	other molecular function	Pf00549, Pf02629		ENSOCUG00000003780	SUCLG1	A0A5F9CBK9	0.417	0.946005
High	G1TVG7	SF3b1 domain-containing protein [OS=Oryctolagus cuniculus]	137.341	33	24	129	24	1120	124.9	8.02	463.15	24	cell organization and biogenesis;RNA metabolism OR transcription;other metabolic processes	nucleus	nucleic acid binding activity	Pf08920					3.309	0.889922
High	G1TMS5	T-complex protein 1 subunit epsilon [OS=Oryctolagus cuniculus]	298.196	60	33	408	33	541	59.7	5.57	1457.94	33	transport;other biological processes	cytosol;cytoskeleton;other cell component	cytoskeletal activity;nucleic acid binding activity;other molecular function	Pf00118	100350572	ENSOCUG00000021231	CCT5	G1TMS5; ocu:100350572	2.262	0.922357
High	G1TDT6	Isochorismatase domain containing 1 [OS=Oryctolagus cuniculus]	62.082	28	7	56	7	360	39	8.03	207.68	7				Pf00857		ENSOCUG00000017498	ISOC1	G1TDT6	0.355	0.781918
High	G1T3A2	Transmembrane emp24 domain-containing protein 5 [OS=Oryctolagus cuniculus]	22.569	13	4	33	4	229	26.1	4.75	98.35	4	cell organization and biogenesis;transport	other membranes;ER/Golgi		Pf01105	100353184	ENSOCUG00000012427	TMED5	G1T3A2; ocu:100353184	0.55	0.992939
High	A0A5F9C221	Nuclear pore complex protein Nup98-Nup96 [OS=Oryctolagus cuniculus]	23.674	3	5	7	5	1725	186.9	6.01	20.53	5	transport	other membranes;nucleus	other molecular function	Pf04096, Pf12110		ENSOCUG00000017583	NUP98	A0A5F9C221	1.09	0.993224
High	A0A5F9D512	Sorting nexin-2 [OS=Oryctolagus cuniculus]	94.033	29	18	142	16	639	71.9	6.13	449.88	18	transport	other membranes;other cytoplasmic organelle;other cell component	other molecular function	Pf00787, Pf03700, Pf09325		ENSOCUG00000013435	SNX2	A0A5F9D512	1.112	0.993367
High	G1SFV7	DNA damage-binding protein 1 [OS=Oryctolagus cuniculus]	127.647	26	26	125	26	1140	126.9	5.26	435.21	26	cell-cell signaling;protein metabolism;DNA metabolism;other metabolic processes;stress response;signal transduction;other biological processes	nucleus;other cell component	nucleic acid binding activity;other molecular function	Pf03178, Pf10433	100354475	ENSOCUG00000001667	DDB1	G1SFV7; ocu:100354475	1.576	0.990369
High	G1SIH0	Cyclin dependent kinase 1 [OS=Oryctolagus cuniculus]	24.909	22	5	18	4	297	34	8.41	51.3	5	cell cycle OR cell proliferation;protein metabolism;other metabolic processes;stress response;signal transduction;other biological processes	cytosol;cytoskeleton;mitochondrion;nucleus;other cell component	kinase activity;other molecular function	Pf00069	100352863	ENSOCUG00000002858	CDK1	G1SIH0; ocu:100352863	100	6.32827e-17
High	A0A5F9C445	Protein transport protein Sec61 subunit beta [OS=Oryctolagus cuniculus]	10.496	22	2	33	2	96	10	11.56	95.24	2	transport	other membranes;ER/Golgi		Pf03911					0.489	0.912818
High	A0A5F9DB98	Uncharacterized protein [OS=Oryctolagus cuniculus]	30.364	16	4	28	4	442	46.9	4.89	111.31	4				Pf07654					0.254	0.534738
High	A0A5F9CFU9	Brain abundant membrane attached signal protein 1 [OS=Oryctolagus cuniculus]	101.182	86	10	78	10	252	25.3	4.51	357.04	10				Pf05466		ENSOCUG00000039590	BASP1	A0A5F9CFU9	3.54	0.862882
High	A0A5F9D056	DNA mismatch repair protein [OS=Oryctolagus cuniculus]	20.025	4	3	12	3	1308	146.4	6.84	40.27	3	DNA metabolism;other metabolic processes;stress response	other cell component	nucleic acid binding activity;other molecular function	Pf00488, Pf00855, Pf01624, Pf05188, Pf05190, Pf05192		ENSOCUG00000014615	MSH6	A0A5F9D056	100	6.32827e-17
High	G1SHE6	Vesicle associated membrane protein 8 [OS=Oryctolagus cuniculus]	22.95	46	5	35	5	100	11.3	8.18	92.96	5	cell organization and biogenesis;other metabolic processes;transport;other biological processes	plasma membrane;other membranes;cytosol;other cytoplasmic organelle;other cell component	other molecular function	Pf00957	100338966	ENSOCUG00000002375	VAMP8	G1SHE6; ocu:100338966	1.868	0.990369
High	A0A5F9CE11	Inositol-1-monophosphatase [OS=Oryctolagus cuniculus]	56.631	32	8	73	8	337	36.6	6.6	292.07	8	other metabolic processes		other molecular function	Pf00459		ENSOCUG00000017058	IMPA2	A0A5F9CE11	6.337	0.56862
High	G1SLL6	Sulfatase domain-containing protein [OS=Oryctolagus cuniculus]	47.184	20	9	38	9	630	68.4	9.5	144.14	9		other membranes	other molecular function	Pf00884, Pf14707					0.13	0.209453
High	G1SP32	3-hydroxyisobutyryl-CoA hydrolase, mitochondrial [OS=Oryctolagus cuniculus]	79.46	38	11	43	11	386	43.4	8.59	157.33	11	other metabolic processes		other molecular function	Pf16113	100342287	ENSOCUG00000005515	HIBCH	G1SP32; ocu:100342287	0.401	0.955571
High	Q4PLJ0	NEDD8 [OS=Oryctolagus cuniculus]	16.545	35	3	32	3	81	9.1	8.43	109.17	3	protein metabolism;other metabolic processes;other biological processes	cytosol;nucleus	other molecular function	Pf00240	100009008	ENSOCUG00000002910	NEDD8	ocu:100009008; Q4PLJ0	3.697	0.844329
High	G1T3Y8	60 kDa heat shock protein, mitochondrial [OS=Oryctolagus cuniculus]	687.186	76	46	1556	46	573	61	5.87	6963.25	46	other biological processes	plasma membrane;other membranes;mitochondrion;other cell component	other molecular function	Pf00118	100349912	ENSOCUG00000012736	HSPD1	G1T3Y8; ocu:100349912	0.66	0.998977
High	G1T054	Calmin [OS=Oryctolagus cuniculus]	32.575	8	4	10	4	916	99.5	4.89	37.48	4		other membranes	cytoskeletal activity	Pf00307		ENSOCUG00000010870	CLMN	G1T054	0.575	0.839126
High	G1SX73	Prefoldin subunit 1 [OS=Oryctolagus cuniculus]	14.398	35	5	10	4	122	14.3	6.81	21.31	5	other biological processes	other cell component	other molecular function	Pf01920	100349905	ENSOCUG00000009432	PFDN1	G1SX73; ocu:100349905	5.547	0.620047
High	P00883	Fructose-bisphosphate aldolase A [OS=Oryctolagus cuniculus]	239.218	70	30	510	25	364	39.3	8.09	1728.97	30	cell organization and biogenesis;other metabolic processes;other biological processes	cytoskeleton	other molecular function	Pf00274	100009055	ENSOCUG00000006329	ALDOA	ocu:100009055; P00883; Q28671	3.9	0.839126
High	G1TL06	Ribosomal protein L3 [OS=Oryctolagus cuniculus]	216.924	56	25	470	25	403	46	10.23	1547.76	25	protein metabolism;other metabolic processes	translational apparatus	other molecular function	Pf00297					1.442	0.971812
High	G1TQG4	Uncharacterized protein [OS=Oryctolagus cuniculus]	64.182	22	7	206	7	128	14	3.88	822.2	7				Pf03247					7.071	0.65968
High	G1T182	Uncharacterized protein [OS=Oryctolagus cuniculus]	81.638	34	14	61	14	526	57.4	9.38	202.29	14	other biological processes			Pf15686					1.137	0.997496
High	G1STF2	Deoxynucleoside triphosphate triphosphohydrolase SAMHD1 [OS=Oryctolagus cuniculus]	143.725	49	21	149	21	616	70.5	7.4	542.44	21	cell organization and biogenesis;DNA metabolism;RNA metabolism OR transcription;other metabolic processes;stress response;developmental processes;other biological processes	plasma membrane;other membranes;nucleus;other cell component	nucleic acid binding activity;other molecular function	Pf01966, Pf07647		ENSOCUG00000007607	SAMHD1	G1STF2	2.62	0.927742
High	G1TMP1	IF rod domain-containing protein [OS=Oryctolagus cuniculus]	512.855	78	36	1516	9	418	47	5.25	6205.88	36		cytoskeleton	other molecular function	Pf00038					0.219	0.940845
High	A0A5F9CHQ5	Uncharacterized protein [OS=Oryctolagus cuniculus]	155.45	45	22	178	21	578	63.9	8.25	580.36	22	other metabolic processes			Pf00501, Pf13193					0.278	0.965018
High	G1SGM2	Protein arginine N-methyltransferase 5 [OS=Oryctolagus cuniculus]	23.081	16	6	26	6	637	72.6	6.37	82.91	6	cell organization and biogenesis;protein metabolism;RNA metabolism OR transcription;other metabolic processes;other biological processes	cytosol;ER/Golgi;nucleus;other cell component	nucleic acid binding activity;other molecular function	Pf05185, Pf17285, Pf17286	100357415	ENSOCUG00000002013	PRMT5	G1SGM2; ocu:100357415	4.687	0.726279
High	A0A5F9CDI2	Methylcrotonoyl-CoA carboxylase [OS=Oryctolagus cuniculus]	6.827	9	2	3	2	525	57.6	8.07	7.2	2	other metabolic processes		other molecular function	Pf01039		ENSOCUG00000009687	MCCC2	A0A5F9CDI2	0.697	0.894902
High	G1T8H3	Galactokinase 1 [OS=Oryctolagus cuniculus]	88.37	28	12	86	12	559	59.5	8.48	297.66	12	other metabolic processes	other cell component	kinase activity;other molecular function	Pf00288, Pf08544, Pf10509		ENSOCUG00000014973	GALK1	G1T8H3	0.322	0.927972
High	A0A5F9CAX1	Biliverdin reductase B [OS=Oryctolagus cuniculus]	133.989	47	8	303	2	266	28.2	6.65	1353.47	8				Pf13460		ENSOCUG00000002791	BLVRB	A0A5F9CAX1	0.808	0.992036
High	G1SVV2	Myoferlin [OS=Oryctolagus cuniculus]	301.708	35	55	262	55	2062	234.6	6.01	925.41	55	other biological processes	plasma membrane;other membranes	other molecular function	Pf00168, Pf08150, Pf08151, Pf08165, Pf16165	100342909	ENSOCUG00000008757	MYOF	G1SVV2	2.172	0.943856
High	A0A5F9D3E0	Uncharacterized protein [OS=Oryctolagus cuniculus]	38.467	19	6	23	6	500	53.6	8.41	101.28	6				Pf00415					2.944	0.919839
High	G1T1S7	BCL2 associated athanogene 3 [OS=Oryctolagus cuniculus]	40.319	13	7	24	7	805	85.3	9.85	89.41	7	stress response;signal transduction;other biological processes	cytosol;cytoskeleton;nucleus;other cell component	other molecular function	Pf00397, Pf02179		ENSOCUG00000011696	BAG3	G1T1S7	1.836	0.990985
High	A0A5F9DDQ4	Isocitrate dehydrogenase [NAD] subunit, mitochondrial [OS=Oryctolagus cuniculus]	25.556	16	5	19	5	416	45.8	8.68	61.37	5	other metabolic processes	mitochondrion	other molecular function	Pf00180		ENSOCUG00000024051	IDH3B	A0A5F9DDQ4	1.532	0.998977
High	A0A5F9D780	Lon protease homolog 2, peroxisomal [OS=Oryctolagus cuniculus]	13.582	3	2	8	2	898	99.3	7.49	25.29	2	cell organization and biogenesis;protein metabolism;other metabolic processes;transport	other cytoplasmic organelle	other molecular function	Pf00004, Pf02190, Pf05362		ENSOCUG00000007288	LONP2	A0A5F9D780	0.01	6.32827e-17
High	A0A5F9C125	Interleukin enhancer binding factor 3 [OS=Oryctolagus cuniculus]	312.284	67	39	378	1	689	74.4	8.24	1472.96	39	stress response	nucleus;other cell component	nucleic acid binding activity	Pf00035, Pf07528		ENSOCUG00000013990	ILF3	A0A5F9C125	100	6.32827e-17
High	G1SGM3	Paraoxonase [OS=Oryctolagus cuniculus]	25.465	17	3	11	3	354	39.4	5.5	49.29	3		non-structural extracellular	other molecular function	Pf01731	100340152	ENSOCUG00000002014	PON2	G1SGM3; ocu:100340152	0.223	0.208296
High	A0A5F9CJ09	Rac family small GTPase 2 [OS=Oryctolagus cuniculus]	24.688	15	5	64	1	287	31.6	8.47	150.91	5	signal transduction		other molecular function	Pf00071		ENSOCUG00000016115	RAC2	A0A5F9CJ09	0.61	0.949619
High	A0A5F9DHB6	Mannose receptor C-type 1 [OS=Oryctolagus cuniculus]	28.899	5	5	23	5	1417	161.5	6.27	93.39	5	transport	other membranes	other molecular function	Pf00040, Pf00059		ENSOCUG00000003247	MRC1	A0A5F9DHB6	0.533	0.802353
High	G1T2W1	Signal recognition particle subunit SRP72 [OS=Oryctolagus cuniculus]	78.449	25	13	56	13	671	74.6	9.22	200.59	13	transport	ER/Golgi;translational apparatus	translation activity;nucleic acid binding activity;other molecular function	Pf08492, Pf13181, Pf17004	100348339	ENSOCUG00000012226	SRP72	G1T2W1; ocu:100348339	1.759	0.992036
High	G1SIV1	Non-specific serine/threonine protein kinase [OS=Oryctolagus cuniculus]	14.058	7	2	3	2	487	55.6	5.07	10.29	2	cell organization and biogenesis;protein metabolism;other metabolic processes;transport;signal transduction;other biological processes	cytosol;nucleus;other cell component	kinase activity;other molecular function	Pf00069, Pf11629	100358822	ENSOCUG00000003016	STK4	G1SIV1; ocu:100358822	100	6.32827e-17
High	G1SF05	D-aspartate oxidase [OS=Oryctolagus cuniculus]	39.497	28	6	24	6	337	37.3	8.4	94.91	6	other metabolic processes;other biological processes	cytosol;other cytoplasmic organelle	other molecular function	Pf01266		ENSOCUG00000001227	DDO	G1SF05	1.98	0.977237
High	G1TBH5	BCL2 associated transcription factor 1 [OS=Oryctolagus cuniculus]	40.596	13	10	37	9	921	106	9.98	91.49	10	stress response;other biological processes	nucleus	nucleic acid binding activity	Pf15440	100339738	ENSOCUG00000016363	BCLAF1	G1TBH5; ocu:100339738	3.656	0.839126
High	G1SDG2	Phosphatidylinositol transfer protein beta [OS=Oryctolagus cuniculus]	52.032	34	11	42	10	361	41.8	8.05	133.34	11	cell organization and biogenesis;transport		transporter activity;other molecular function	Pf02121		ENSOCUG00000000511	PITPNB	G1SDG2	1.784	0.992036
High	Q8WN94	Acyl-CoA-binding protein [OS=Oryctolagus cuniculus]	106.753	69	8	262	8	87	9.9	7.24	984.61	8	other metabolic processes;other biological processes	ER/Golgi;other cell component	other molecular function	Pf00887	100008823	ENSOCUG00000004566	DBI	ocu:100008823; Q8WN94	1.075	0.992051
High	G1SY68	Splicing factor 3b subunit 2 [OS=Oryctolagus cuniculus]	109.547	31	21	98	21	869	97.3	5.69	319.16	21	RNA metabolism OR transcription;other metabolic processes	nucleus		Pf04037, Pf04046		ENSOCUG00000015722	SF3B2	G1SY68	3.563	0.83129
High	G1SFJ8	Fatty acid binding protein 7 [OS=Oryctolagus cuniculus]	40.435	43	6	45	6	157	17.8	5.9	159	6			other molecular function	Pf00061		ENSOCUG00000001497	FABP7	G1SFJ8	0.186	0.394183
High	G1T432	Adenylyl cyclase-associated protein [OS=Oryctolagus cuniculus]	271.252	62	25	587	25	475	51.6	7.81	2211	25	cell organization and biogenesis;transport;other biological processes	plasma membrane;other membranes;cytoskeleton	cytoskeletal activity	Pf01213, Pf08603					3.148	0.891137
High	G1T139	HATPase_c domain-containing protein [OS=Oryctolagus cuniculus]	57.334	25	12	130	11	597	64.8	9.5	525.84	12	other biological processes	other membranes	other molecular function	Pf00183, Pf02518					1.531	0.993224
High	P00637	Fructose-1,6-bisphosphatase 1 [OS=Oryctolagus cuniculus]	223.006	57	19	381	19	338	36.6	7.71	1449.61	19	other metabolic processes;other biological processes	cytosol;other cell component	other molecular function	Pf00316, Pf18913			FBP1	P00637	0.076	0.74982
High	G1SD89	Uncharacterized protein [OS=Oryctolagus cuniculus]	99.47	39	18	163	18	425	47.5	5.21	522.63	18				Pf00092					1.71	0.969248
High	G1U2N5	Cytochrome P450 [OS=Oryctolagus cuniculus]	59.819	18	8	83	2	500	55.6	7.81	254.72	8		other membranes;ER/Golgi	other molecular function	Pf00067					0.01	6.32827e-17
High	G1SQI7	Kynureninase [OS=Oryctolagus cuniculus]	44.698	24	9	44	9	464	52.5	6.8	159.6	9	other metabolic processes	other cell component	other molecular function	Pf00266	100352837	ENSOCUG00000006194	KYNU	G1SQI7; ocu:100352837	0.54	0.90685
High	G1ST56	Importin 9 [OS=Oryctolagus cuniculus]	30.584	4	2	19	2	1150	127.4	5.19	83.23	2	transport;other biological processes	other cell component	other molecular function	Pf03810		ENSOCUG00000007477	IPO9	G1ST56	2.849	0.919839
High	G1SLT8	Heterogeneous nuclear ribonucleoprotein H3 [OS=Oryctolagus cuniculus]	119.692	46	11	137	11	346	36.9	6.87	532.17	11	other biological processes	nucleus	nucleic acid binding activity	Pf00076	100348173	ENSOCUG00000004443	HNRNPH3	G1SLT8; ocu:100348173	3.483	0.838671
High	G1SQI0	Far upstream element binding protein 3 [OS=Oryctolagus cuniculus]	21.769	13	4	28	2	451	47.9	9.89	85.67	4	RNA metabolism OR transcription;other metabolic processes;other biological processes	nucleus;other cell component	nucleic acid binding activity	Pf00013		ENSOCUG00000006183	FUBP3	G1SQI0	100	6.32827e-17
High	G1TEM5	Uncharacterized protein [OS=Oryctolagus cuniculus]	50.017	88	6	88	5	99	11.2	4.88	326.9	6		nucleus		Pf05186					3.384	0.894187
High	G1SJN4	COP9 signalosome complex subunit 4 [OS=Oryctolagus cuniculus]	77.18	34	10	56	10	406	46.2	5.83	175.47	10		ER/Golgi;nucleus		Pf01399, Pf18420	100341029	ENSOCUG00000003409	COPS4	G1SJN4; ocu:100341029	1.631	0.993224
High	G1SQM7	Activated RNA polymerase II transcriptional coactivator p15 [OS=Oryctolagus cuniculus]	33.393	31	6	40	6	211	23.7	10.35	137.11	6	RNA metabolism OR transcription;other metabolic processes;other biological processes	nucleus	nucleic acid binding activity;other molecular function	Pf02229		ENSOCUG00000006262	SUB1	G1SQM7	1.054	0.993224
High	G1TLA5	Aldo_ket_red domain-containing protein [OS=Oryctolagus cuniculus]	244.28	57	18	481	2	326	37.5	8.85	1736.37	18	other metabolic processes	other cell component	other molecular function	Pf00248					0.056	0.6271
High	G1STS3	MMS19 nucleotide excision repair protein [OS=Oryctolagus cuniculus]	10.595	3	2	8	2	1030	113.2	6.06	25.46	2	cell organization and biogenesis;protein metabolism;DNA metabolism;RNA metabolism OR transcription;other metabolic processes;stress response;other biological processes	cytoskeleton;nucleus;other cell component	other molecular function	Pf12460, Pf14500	100347339	ENSOCUG00000007776	MMS19	G1STS3; ocu:100347339	1.559	0.996456
High	A0A5F9DAZ5	Integrin beta [OS=Oryctolagus cuniculus]	24.048	6	7	14	7	1686	185.9	5.94	45.44	7	cell adhesion;cell organization and biogenesis;signal transduction;other biological processes	plasma membrane;other membranes;other cell component		Pf00041, Pf00362, Pf03160, Pf07974, Pf17205, Pf18372		ENSOCUG00000014951	ITGB4	A0A5F9DAZ5	1.788	0.993224
High	G1SEE0	RB binding protein 4, chromatin remodeling factor [OS=Oryctolagus cuniculus]	42.68	26	7	63	2	390	43.5	4.96	189.65	7	cell organization and biogenesis;protein metabolism;other metabolic processes;other biological processes	cytosol;nucleus;other cell component	nucleic acid binding activity;other molecular function	Pf00400, Pf12265		ENSOCUG00000000942	RBBP4	G1SEE0	2.672	0.945028
High	G1SP40	Probable imidazolonepropionase [OS=Oryctolagus cuniculus]	187.278	41	15	189	15	491	53.7	8.32	865.64	15	other metabolic processes	other cell component	other molecular function	Pf01979		ENSOCUG00000005523	AMDHD1	G1SP40	0.105	0.83129
High	A0A5F9CJW3	5'-nucleotidase [OS=Oryctolagus cuniculus]	10.936	13	2	6	1	300	34.5	6.3	20.68	2	other metabolic processes	other cell component	other molecular function	Pf05822	100341892	ENSOCUG00000007629	P3H4	A0A5F9CJW3; ocu:100341892	100	6.32827e-17
High	G1TA11	Arginine--tRNA ligase, cytoplasmic [OS=Oryctolagus cuniculus]	133.054	40	25	196	25	660	75.6	6.96	686.76	25	protein metabolism;RNA metabolism OR transcription;other metabolic processes	cytosol;nucleus;other cell component	other molecular function	Pf00750, Pf03485, Pf05746	100338051	ENSOCUG00000015698	RARS1	G1TA11; ocu:100338051	2.264	0.940745
High	G1TXB8	TSR1 ribosome maturation factor [OS=Oryctolagus cuniculus]	13.416	7	3	6	3	803	91.9	6.86	17.51	3	other biological processes	nucleus		Pf04950, Pf08142		ENSOCUG00000014256	TSR1	G1TXB8	100	6.32827e-17
High	G1SW97	Isovaleryl-CoA dehydrogenase, mitochondrial [OS=Oryctolagus cuniculus]	64.822	44	13	46	13	425	46.3	7.64	146.95	13	other metabolic processes	mitochondrion;nucleus	other molecular function	Pf00441, Pf02770, Pf02771		ENSOCUG00000008974	IVD	G1SW97	0.377	0.810462
High	G1TDI0	Peptidase_M24 domain-containing protein [OS=Oryctolagus cuniculus]	149.134	63	25	345	25	394	43.7	6.7	1125.7	25	RNA metabolism OR transcription;other metabolic processes	nucleus;other cell component	nucleic acid binding activity;other molecular function	Pf00557					3.779	0.849077
High	G1T8V6	Hydroxymethylbilane synthase [OS=Oryctolagus cuniculus]	60.936	28	9	47	9	365	39.7	7.09	208.73	9	protein metabolism;other metabolic processes		other molecular function	Pf01379, Pf03900	100341318	ENSOCUG00000015161	HMBS	G1T8V6; ocu:100341318	2.135	0.970734
High	U3KNB2	RNA helicase [OS=Oryctolagus cuniculus]	9.494	5	2	3	2	826	91.9	6.71	9.32	2	cell organization and biogenesis;RNA metabolism OR transcription;other metabolic processes;other biological processes	cytosol;nucleus;other cell component	nucleic acid binding activity;other molecular function	Pf00270, Pf00271	100350830	ENSOCUG00000025939	DDX20	ocu:100350830; U3KNB2	100	6.32827e-17
High	G1SCF7	Plakophilin 2 [OS=Oryctolagus cuniculus]	126.459	33	19	85	2	745	82.7	9.01	298.79	19	cell adhesion			Pf00514		ENSOCUG00000000023	PKP2	G1SCF7	0.262	0.248973
High	G1T7G7	Complement C1s [OS=Oryctolagus cuniculus]	6.425	3	2	3	2	690	77	4.77	4.96	2	protein metabolism;other biological processes	other cell component	other molecular function	Pf00084, Pf00089, Pf00431, Pf14670	100348898	ENSOCUG00000014468	C1S	G1T7G7; ocu:100348898	1.691	0.995985
High	G1STC6	WD repeat domain 3 [OS=Oryctolagus cuniculus]	10.661	6	3	5	3	943	106.1	6.73	9.17	3		other membranes;nucleus		Pf00400, Pf04003	100355708	ENSOCUG00000007572	WDR3	G1STC6; ocu:100355708	1.229	0.992036
High	P12337	Liver carboxylesterase 1 [OS=Oryctolagus cuniculus]	428.644	63	33	1652	3	565	62.3	6.65	6212.63	33		ER/Golgi	other molecular function	Pf00135					0.063	0.669691
High	G1T0Q0	Fibulin 1 [OS=Oryctolagus cuniculus]	11.565	6	2	9	2	457	49.6	5.05	21.61	2	protein metabolism;other metabolic processes;stress response;other biological processes	non-structural extracellular;extracellular matrix	signal transduction activity or receptor binding;extracellular structural activity;other molecular function	Pf07645, Pf12662		ENSOCUG00000011137	FBLN1	G1T0Q0	1.995	0.992036
High	G1TDA7	Cell division cycle 5 like [OS=Oryctolagus cuniculus]	39.372	18	10	25	10	802	92.2	8.18	84.76	10	RNA metabolism OR transcription;other metabolic processes;stress response;signal transduction	nucleus;other cell component	nucleic acid binding activity;other molecular function	Pf11831, Pf13921	100340843	ENSOCUG00000017240	CDC5L	G1TDA7; ocu:100340843	2.08	0.970734
High	G1SL02	AP complex subunit beta [OS=Oryctolagus cuniculus]	244.085	41	28	192	20	951	105.6	5.34	725.63	28	transport;developmental processes	plasma membrane;other membranes;other cell component	other molecular function	Pf01602, Pf02883, Pf09066	100347007	ENSOCUG00000004060	AP2B1	G1SL02	0.775	0.997431
High	A0A5F9D8J9	Acyl-coenzyme A oxidase [OS=Oryctolagus cuniculus]	292.275	62	26	283	2	632	71	8.24	1131.25	26	other metabolic processes	other cytoplasmic organelle	other molecular function	Pf01756, Pf02770, Pf14749		ENSOCUG00000012924	ACOX1	A0A5F9D8J9	0.101	0.82185
High	G1SVT0	Transmembrane protein 205 [OS=Oryctolagus cuniculus]	27.018	15	3	75	3	189	20.7	8.59	210.95	3		other membranes		Pf13664	100355103	ENSOCUG00000008744	TMEM205	G1SVT0; ocu:100355103	0.05	0.571853
High	Q28667	Low-density lipoprotein receptor-related protein/alpha-2 macroglobulin receptor [OS=Oryctolagus cuniculus]	59.621	33	7	26	7	309	34.9	5.85	112.32	7				Pf00058, Pf14670					0.632	0.919443
High	G1SCY8	Ribosome assembly factor mrt4 [OS=Oryctolagus cuniculus]	9.657	18	3	4	3	239	27.5	7.91	14.58	3	cell organization and biogenesis	nucleus;other cell component		Pf00466, Pf17777	100353440	ENSOCUG00000000274	MRTO4	G1SCY8; ocu:100353440	2.028	0.992036
High	G1TNZ3	Uncharacterized protein [OS=Oryctolagus cuniculus]	34.642	24	5	22	5	242	26.3	9.7	96.16	5	transport	other membranes;mitochondrion;nucleus		Pf00153					0.242	0.547031
High	A0A5F9CTK5	Secretory carrier-associated membrane protein [OS=Oryctolagus cuniculus]	12.6	16	2	5	2	349	38.2	7.64	21.08	2	transport	other membranes		Pf04144	103350045	ENSOCUG00000034998	SCAMP3	A0A5F9CTK5; ocu:103350045	3.75	0.867507
High	G1U6B2	Delta-aminolevulinic acid dehydratase [OS=Oryctolagus cuniculus]	151.111	63	13	154	13	330	36.1	6.54	630.26	13	cell organization and biogenesis;other metabolic processes;other biological processes		other molecular function	Pf00490	100356141	ENSOCUG00000005846	ALAD	G1U6B2; ocu:100356141	0.11	0.839126
High	A0A5F9D6I2	Mitochondrial pyruvate carrier [OS=Oryctolagus cuniculus]	19.708	24	4	13	4	174	19.5	11.11	36.3	4	transport	other membranes;mitochondrion		Pf03650		ENSOCUG00000002264	ADCY10	A0A5F9D6I2	0.433	0.83129
High	P36514	UDP-glucuronosyltransferase 2C1 [OS=Oryctolagus cuniculus]	111.663	34	13	119	13	502	57.4	8.48	393.75	13	other metabolic processes	other membranes;ER/Golgi	other molecular function	Pf00201			UGT2C1	P36514	0.248	0.949619
High	G1SN76	Non-specific serine/threonine protein kinase [OS=Oryctolagus cuniculus]	16.461	3	2	15	2	970	111.5	7.36	48.8	2	cell adhesion;cell cycle OR cell proliferation;protein metabolism;other metabolic processes;other biological processes	plasma membrane;other membranes	kinase activity;other molecular function	Pf00069, Pf12474		ENSOCUG00000005098	STK10	G1SN76	1.992	0.993224
High	G1SFL7	Sulfotransferase [OS=Oryctolagus cuniculus]	231.252	75	18	499	18	295	34.1	7.88	1749.54	18			other molecular function	Pf00685					0.044	0.532891
High	G1SYR9	MICOS complex subunit MIC60 [OS=Oryctolagus cuniculus]	145.976	42	27	164	27	758	83.8	6.28	577.95	27	cell organization and biogenesis;other biological processes	other membranes;mitochondrion		Pf09731	100337704	ENSOCUG00000010178	IMMT	G1SYR9; ocu:100337704	1.361	0.992036
High	G1TM22	UDP-glucuronosyltransferase [OS=Oryctolagus cuniculus]	187.053	31	13	346	8	534	59.2	8.68	1351.67	13		other membranes	other molecular function	Pf00201					0.074	0.514695
High	A0A5F9DD47	Heme oxygenase (biliverdin-producing) [OS=Oryctolagus cuniculus]	5.476	4	2	11	2	424	47.2	5.31	24.58	2	other metabolic processes	other membranes	other molecular function	Pf01126		ENSOCUG00000006018	HMOX2	A0A5F9DD47	1.597	0.996456
High	G1U0Q7	Septin [OS=Oryctolagus cuniculus]	132.142	58	16	199	16	366	42	6.73	783.61	16	other biological processes	non-structural extracellular;plasma membrane;other membranes;cytoskeleton;nucleus;other cell component	other molecular function	Pf00735		ENSOCUG00000015500	SEPTIN2	G1U0Q7	1.92	0.949031
High	A0A5F9C9K7	OCIA domain containing 1 [OS=Oryctolagus cuniculus]	24.537	25	4	5	4	285	32	6.27	17.5	4				Pf07051		ENSOCUG00000020964	OCIAD1	A0A5F9C9K7	0.01	6.32827e-17
High	A0A5F9DPR6	Signal peptidase complex catalytic subunit SEC11 [OS=Oryctolagus cuniculus]	18.595	11	3	23	3	185	21.1	9.2	63.56	3	protein metabolism;other metabolic processes	other membranes;ER/Golgi	other molecular function	Pf00717		ENSOCUG00000008205	SEC11A	A0A5F9DPR6	0.397	0.689369
High	G1SUP9	NOP2 nucleolar protein [OS=Oryctolagus cuniculus]	80.478	29	16	70	16	813	88.6	9.42	214.92	16	cell organization and biogenesis;RNA metabolism OR transcription;other metabolic processes;other biological processes	nucleus	nucleic acid binding activity;other molecular function	Pf01189, Pf17125	100358612	ENSOCUG00000008203	NOP2	G1SUP9	2.888	0.919443
High	A0A5F9CSB9	Thioredoxin 2 [OS=Oryctolagus cuniculus]	22.407	24	2	18	2	166	17.9	8.29	89.08	2			other molecular function	Pf00085	100344721	ENSOCUG00000033822	TXN2	A0A5F9CSB9; ocu:100344721	0.638	0.884586
High	A0A5F9DU56	IQ motif containing GTPase activating protein 2 [OS=Oryctolagus cuniculus]	472.024	51	58	431	3	1533	174.3	6.28	1668.46	58	signal transduction;other biological processes	other cell component		Pf00307, Pf00612, Pf00616, Pf03836		ENSOCUG00000003397	IQGAP2	A0A5F9DU56	0.105	0.127526
High	G1TFB5	Ras-related protein Rab-18 [OS=Oryctolagus cuniculus]	47.431	45	8	46	8	206	23	5.35	141.7	8		plasma membrane;other membranes;other cell component	other molecular function	Pf00071					0.462	0.919443
High	G1STF7	Serotransferrin [OS=Oryctolagus cuniculus]	377.594	55	41	809	40	695	76.6	6.84	3190.53	41	transport;other biological processes	non-structural extracellular	other molecular function	Pf00405					0.933	0.993224
High	A0A5F9D1J7	Selenium binding protein 1 [OS=Oryctolagus cuniculus]	237.273	55	21	524	21	497	55.3	6.92	1952.02	21			other molecular function	Pf05694		ENSOCUG00000003371	SELENBP1	A0A5F9D1J7	0.114	0.847414
High	G1T5V8	Palmitoyl-protein hydrolase [OS=Oryctolagus cuniculus]	24.996	16	3	19	3	364	38.8	8.43	64.4	3			other molecular function	Pf02230		ENSOCUG00000013660	LYPLA2	G1T5V8	2.401	0.962072
High	G1U032	StAR related lipid transfer domain containing 10 [OS=Oryctolagus cuniculus]	45.801	21	6	67	6	391	43.1	8.73	245.65	6		cytosol	other molecular function	Pf01852	100337696	ENSOCUG00000021327	STARD10	G1U032	0.217	0.363872
High	G1SP80	Glucosylceramidase beta 3 (gene/pseudogene) [OS=Oryctolagus cuniculus]	89.554	32	15	111	15	483	55.7	6.1	342.45	15	other metabolic processes		other molecular function	Pf00232		ENSOCUG00000005568	GBA3	G1SP80	0.155	0.881714
High	G1TYV3	Protein kinase C and casein kinase substrate in neurons 3 [OS=Oryctolagus cuniculus]	37.938	21	7	26	7	424	48.4	6.1	89.82	7	cell organization and biogenesis;other biological processes	plasma membrane;other membranes;cytosol	cytoskeletal activity;other molecular function	Pf00611, Pf14604	100352135	ENSOCUG00000027715	PACSIN3	G1TYV3; ocu:100352135	0.426	0.845885
High	G1SH60	Propionate--CoA ligase [OS=Oryctolagus cuniculus]	19.114	11	4	10	4	805	90.2	7.83	35.4	4	other metabolic processes		other molecular function	Pf00501, Pf13193, Pf16177		ENSOCUG00000002260	ACSS2	G1SH60	0.473	0.682202
High	G1SV22	Phosphatidylethanolamine-binding protein 1 [OS=Oryctolagus cuniculus]	92.311	76	9	158	9	187	21	7.11	817.81	9			other molecular function	Pf01161		ENSOCUG00000008395	PEBP1	G1SV22	1.016	0.992939
High	A0A5F9DP98	Sacchrp_dh_NADP domain-containing protein [OS=Oryctolagus cuniculus]	48.802	19	6	42	6	512	55.9	9.39	200.01	6		other membranes	other molecular function	Pf03435					0.411	0.807439
High	G1TAA4	CAAX prenyl protease [OS=Oryctolagus cuniculus]	17.943	6	2	11	2	475	54.8	7.47	47.3	2	cell organization and biogenesis;protein metabolism;DNA metabolism;other metabolic processes;stress response;transport;developmental processes;signal transduction;other biological processes	other membranes;ER/Golgi;nucleus;other cell component	nucleic acid binding activity;other molecular function	Pf01435, Pf16491		ENSOCUG00000015825	ZMPSTE24	G1TAA4	1.819	0.993224
High	Q28618	Y-box-binding protein 1 [OS=Oryctolagus cuniculus]	146.309	46	14	171	2	324	35.8	9.82	753.05	14	RNA metabolism OR transcription;other metabolic processes;transport;developmental processes;other biological processes	non-structural extracellular;nucleus;other cell component	nucleic acid binding activity	Pf00313	100009583		YBX1	ocu:100009583; Q28618	3.962	0.838473
High	G1SL42	Nipsnap homolog 1 [OS=Oryctolagus cuniculus]	63.956	40	9	59	9	284	33.3	9.32	214.11	9	other biological processes	plasma membrane;other membranes;mitochondrion	other molecular function	Pf07978	100357435	ENSOCUG00000004122	NIPSNAP1	G1SL42; ocu:100357435	0.16	0.695337
High	G1U118	Uncharacterized protein [OS=Oryctolagus cuniculus]	104.026	42	13	112	2	434	48.2	5.24	469.98	13	other biological processes	other cell component	nucleic acid binding activity	Pf00076, Pf02136					2.175	0.945988
High	P19943	60S acidic ribosomal protein P2 [OS=Oryctolagus cuniculus]	65.748	82	4	96	4	44	4.7	6.6	475.5	4	protein metabolism;other metabolic processes	cytosol;translational apparatus	other molecular function				RPLP2	P19943	5.876	0.607024
High	G1SWK8	Proteasome subunit beta [OS=Oryctolagus cuniculus]	27.156	32	5	37	5	271	29	7.91	94.37	5	protein metabolism;other metabolic processes	cytosol;nucleus;other cell component	other molecular function	Pf00227, Pf12465		ENSOCUG00000009114	PSMB7	G1SWK8	1.131	0.995985
High	A0A5F9DVF8	GNAS complex locus [OS=Oryctolagus cuniculus]	38.37	9	6	41	5	977	103.1	5.12	139.15	6	signal transduction		other molecular function	Pf00503					0.539	0.912818
High	G1T8R3	Utrophin [OS=Oryctolagus cuniculus]	23.951	2	3	8	3	3432	393.9	5.33	24.23	3	other biological processes	plasma membrane;other membranes;cytoskeleton;nucleus;other cell component	signal transduction activity or receptor binding;cytoskeletal activity;other molecular function	Pf00307, Pf00435, Pf00569, Pf09068, Pf09069	100351667	ENSOCUG00000015080	UTRN	G1T8R3	1.493	0.993224
High	G1SPZ9	Inorganic diphosphatase [OS=Oryctolagus cuniculus]	30.265	28	6	15	6	341	38.7	6.54	50.84	6	other metabolic processes;other biological processes	mitochondrion	other molecular function	Pf00719	100342903	ENSOCUG00000005941	PPA2	G1SPZ9; ocu:100342903	2.447	0.961917
High	A0A5F9DNN3	Basic leucine zipper and W2 domains 1 [OS=Oryctolagus cuniculus]	42.567	34	14	91	13	450	51.1	6.95	193.91	14				Pf02020					2.4	0.927046
High	G1SX37	Cofilin 2 [OS=Oryctolagus cuniculus]	46.515	51	8	107	6	195	22.1	9.07	273.28	8	cell organization and biogenesis;other biological processes	cytoskeleton	cytoskeletal activity	Pf00241		ENSOCUG00000009383	CFL2	G1SX37	1.196	0.992036
High	G1TCQ2	Fatty acid-binding protein, liver [OS=Oryctolagus cuniculus]	124.231	67	9	296	9	126	14.1	8.09	1036.92	9			other molecular function	Pf14651					0.039	0.484512
High	G1SZ19	Ras-related protein Rap-2 [OS=Oryctolagus cuniculus]	16.749	21	2	7	1	183	20.7	4.94	24.28	2	RNA metabolism OR transcription;other metabolic processes;signal transduction;other biological processes	plasma membrane;other membranes;cytosol;other cytoplasmic organelle;other cell component	other molecular function	Pf00071	100344104	ENSOCUG00000010321	RAP2C	G1SZ19; ocu:100344104	0.822	0.847439
High	G1T2K5	MYB binding protein 1a [OS=Oryctolagus cuniculus]	327.962	44	41	415	41	1350	150.5	9.23	1567.2	41	RNA metabolism OR transcription;other metabolic processes;stress response;signal transduction;other biological processes	nucleus;other cell component	nucleic acid binding activity;other molecular function	Pf04931	100349437	ENSOCUG00000012076	MYBBP1A	G1T2K5; ocu:100349437	5.057	0.711053
High	U3KNC2	Sulfotransferase [OS=Oryctolagus cuniculus]	144.403	45	10	136	6	298	34.8	6.67	561.35	10			other molecular function	Pf00685		ENSOCUG00000013192	SULT1C2	U3KNC2	0.085	0.644384
High	A0A5F9CZD8	Desmocollin 2 [OS=Oryctolagus cuniculus]	28.599	8	6	21	6	900	99.7	5.11	69.63	6	cell adhesion	plasma membrane;other membranes;other cell component	other molecular function	Pf00028, Pf01049, Pf08758		ENSOCUG00000012518	DSC2	A0A5F9CZD8	1.078	0.993224
High	G1SPS5	Haloacid dehalogenase-like hydrolase domain-containing protein 3 [OS=Oryctolagus cuniculus]	16.024	17	2	14	2	251	27.8	8.1	68.56	2		nucleus		Pf13419	100356397	ENSOCUG00000005843	HDHD3	G1SPS5; ocu:100356397	0.01	6.32827e-17
High	G1SMV0	5'-AMP-activated protein kinase catalytic subunit alpha-2 [OS=Oryctolagus cuniculus]	31.733	19	6	6	6	537	60.9	7.59	20.46	6	cell-cell signaling;cell organization and biogenesis;other metabolic processes;stress response;signal transduction;other biological processes	ER/Golgi;nucleus;other cell component	kinase activity;other molecular function	Pf00069, Pf16579	100340670	ENSOCUG00000004942	PRKAA2	G1SMV0; ocu:100340670	0.533	0.785487
High	G1SL68	Myosin heavy chain 9 [OS=Oryctolagus cuniculus]	1641.5	66	158	3326	135	1920	221.5	5.59	12926.1	158	cell adhesion;cell cycle OR cell proliferation;cell organization and biogenesis;protein metabolism;stress response;transport;developmental processes;other biological processes	plasma membrane;other membranes;cytosol;cytoskeleton;nucleus;other cell component	signal transduction activity or receptor binding;cytoskeletal activity;other molecular function	Pf00063, Pf01576, Pf02736		ENSOCUG00000004142	MYH9	G1SL68	1.319	0.982666
High	P00949	Phosphoglucomutase-1 [OS=Oryctolagus cuniculus]	312.709	74	35	573	35	562	61.5	7.05	2020.67	35	other metabolic processes	cytosol;ER/Golgi	other molecular function	Pf02878, Pf02879, Pf02880	100009155		PGM1	ocu:100009155; P00949; P38651	0.197	0.927046
High	G1SN60	Signal transducer and activator of transcription [OS=Oryctolagus cuniculus]	6.52	3	2	5	1	786	89.5	6.07	7.28	2	cell cycle OR cell proliferation;RNA metabolism OR transcription;other metabolic processes;stress response;transport;developmental processes;signal transduction;other biological processes	nucleus;other cell component	nucleic acid binding activity;other molecular function	Pf00017, Pf01017, Pf02864, Pf02865					13.286	0.042102
High	G1SPJ5	GCN1 activator of EIF2AK4 [OS=Oryctolagus cuniculus]	193.469	17	33	159	33	2633	288.3	7.21	534.03	33	stress response;other biological processes	cytosol;other cell component	enzyme regulator activity;translation activity;other molecular function			ENSOCUG00000005717	GCN1	G1SPJ5	1.743	0.992051
High	G1T3G6	GB1/RHD3-type G domain-containing protein [OS=Oryctolagus cuniculus]	81.049	28	15	94	8	753	85.8	5.87	336.07	15	stress response;other biological processes		other molecular function	Pf02263, Pf02841					5.565	0.614303
High	G1U2R2	Aminopeptidase [OS=Oryctolagus cuniculus]	139.628	36	24	151	24	921	103.4	5.71	535.22	24	protein metabolism;stress response	cytosol	other molecular function	Pf01433, Pf11838, Pf17900	100350778	ENSOCUG00000015748	NPEPPS	G1U2R2; ocu:100350778	1.538	0.971812
High	G1T6L5	SH3 domain binding glutamate rich protein like [OS=Oryctolagus cuniculus]	45.79	34	6	73	6	203	22.1	8.65	243.3	6				Pf04908		ENSOCUG00000014035	SH3BGRL	G1T6L5	1.47	0.993224
High	G1U8G0	IRG-type G domain-containing protein [OS=Oryctolagus cuniculus]	35.011	22	9	37	9	420	47.3	7.59	120.57	9		other membranes	other molecular function	Pf05049					5.881	0.579618
High	A0A5F9C6N0	NADH dehydrogenase [ubiquinone] 1 alpha subcomplex subunit 5 [OS=Oryctolagus cuniculus]	32.492	39	4	31	4	115	13.3	5.57	152.89	4	other metabolic processes	other membranes;mitochondrion		Pf04716					0.938	0.970734
High	G1T9V1	Pyruvate dehydrogenase E1 component subunit beta [OS=Oryctolagus cuniculus]	86.442	36	11	121	11	359	39.1	6.87	393.85	11	other metabolic processes	mitochondrion;nucleus	other molecular function	Pf02779, Pf02780	100356560	ENSOCUG00000015632	PDHB	G1T9V1; ocu:100356560	1.749	0.98685
High	G1TUB8	60S ribosomal protein L11 [OS=Oryctolagus cuniculus]	43.689	46	6	130	6	178	20.2	9.6	421.73	6	protein metabolism;other metabolic processes	translational apparatus	other molecular function	Pf00281, Pf00673					1.767	0.94871
High	G1SZ47	40S ribosomal protein S23 [OS=Oryctolagus cuniculus]	40.525	48	6	85	6	143	15.8	10.49	218.09	6	protein metabolism;other metabolic processes	translational apparatus	other molecular function	Pf00164					1.197	0.992051
High	A0A5F9CXA1	Heparin binding growth factor [OS=Oryctolagus cuniculus]	90.672	55	14	224	14	240	26.9	4.92	727.58	14				Pf00855		ENSOCUG00000010664	HDGF	A0A5F9CXA1	2.769	0.912818
High	A0A5F9CRA5	ArsA_ATPase domain-containing protein [OS=Oryctolagus cuniculus]	17.427	21	3	18	3	222	25.2	5.35	78.1	3			other molecular function	Pf02374					1.65	0.995985
High	G1U3M5	Protein arginine methyltransferase 1 [OS=Oryctolagus cuniculus]	52.352	30	10	50	10	371	42.3	5.27	177.09	10	cell organization and biogenesis;protein metabolism;other metabolic processes;developmental processes;other biological processes	nucleus;other cell component	nucleic acid binding activity;other molecular function	Pf13649	100339538	ENSOCUG00000022192	PRMT1	G1U3M5; ocu:100339538	3.281	0.894902
High	G1U0Y6	Enoyl-CoA delta isomerase 1 [OS=Oryctolagus cuniculus]	80.343	51	9	137	9	243	27.2	8.75	603.41	9	other metabolic processes	mitochondrion	other molecular function	Pf00378		ENSOCUG00000021481	ECI1	G1U0Y6	0.361	0.845658
High	G1TR75	60S ribosomal protein L17 [OS=Oryctolagus cuniculus]	56.104	45	10	219	1	174	20.3	10.3	546.98	10	protein metabolism;other metabolic processes	translational apparatus	other molecular function	Pf00237					100	6.32827e-17
High	G1T6T8	Pre-mRNA-processing factor 6 [OS=Oryctolagus cuniculus]	22.05	5	4	13	4	996	112.3	8.16	47.2	4	RNA metabolism OR transcription;other metabolic processes			Pf06424, Pf14559		ENSOCUG00000014151	PRPF6	G1T6T8	3.918	0.83129
High	U3KMH8	m7GpppX diphosphatase [OS=Oryctolagus cuniculus]	57.214	38	10	45	10	356	40.5	6.54	146.98	10	RNA metabolism OR transcription;other metabolic processes	nucleus;other cell component	nucleic acid binding activity;other molecular function	Pf05652, Pf11969					2.031	0.945988
High	G1STU0	WD repeat domain 77 [OS=Oryctolagus cuniculus]	6.123	14	2	8	2	347	37.1	5.71	16.79	2				Pf00400		ENSOCUG00000007801	WDR77	G1STU0	100	6.32827e-17
High	P09809	Apolipoprotein A-I [OS=Oryctolagus cuniculus]	180.962	71	27	525	2	266	30.6	5.66	1800.87	27	protein metabolism;other metabolic processes;transport;other biological processes	non-structural extracellular	other molecular function	Pf01442	100009253		APOA1	ocu:100009253; P09809	1.875	0.990985
High	U3KP96	Uncharacterized protein [OS=Oryctolagus cuniculus]	44.444	31	7	93	1	207	22.7	6.87	274.49	7	stress response	non-structural extracellular		Pf00277					0.12	0.86507
High	G1SVL7	Ketohexokinase [OS=Oryctolagus cuniculus]	33.093	31	6	47	6	298	32.6	6.1	153.08	6	other metabolic processes		kinase activity	Pf00294	100351729	ENSOCUG00000008662	KHK	G1SVL7; ocu:100351729	0.072	0.221204
High	G1TB40	Replication protein A2 [OS=Oryctolagus cuniculus]	18.526	41	5	13	5	263	28.8	6.3	39.6	5	cell cycle OR cell proliferation;cell organization and biogenesis;DNA metabolism;other metabolic processes;stress response;signal transduction;other biological processes	nucleus;other cell component	nucleic acid binding activity;other molecular function	Pf08784		ENSOCUG00000016194	RPA2	G1TB40	2.59	0.945988
High	G1T958	EXPERA domain-containing protein [OS=Oryctolagus cuniculus]	5.295	8	2	7	2	231	26.5	8.31	14.45	2	other metabolic processes	other membranes;ER/Golgi	other molecular function	Pf05241					0.114	0.0339724
High	A0A5F9CDY2	Importin subunit alpha [OS=Oryctolagus cuniculus]	24.392	13	4	7	3	506	56	4.82	22.76	4	transport	other cell component	other molecular function	Pf00514, Pf01749, Pf16186		ENSOCUG00000006781	KPNA3	A0A5F9CDY2	1.617	0.998977
High	Q5YJI2	Ras GTPase-activating-like protein IQGAP2 [OS=Oryctolagus cuniculus]	472.473	51	61	430	6	1572	178.7	5.94	1644.4	61	signal transduction;other biological processes	other cell component		Pf00307, Pf00612, Pf00616, Pf03836					0.233	0.945028
High	P62497	Eukaryotic peptide chain release factor subunit 1 [OS=Oryctolagus cuniculus]	47.272	26	9	46	9	437	49	5.71	162.34	9	cell organization and biogenesis;protein metabolism;RNA metabolism OR transcription;other metabolic processes;other biological processes	other cell component	nucleic acid binding activity	Pf03463, Pf03464, Pf03465	100009553	ENSOCUG00000006650	ETF1	ocu:100009553; P46055; P62497	1.55	0.993224
High	A0A5F9CCA2	Dolichyl-diphosphooligosaccharide--protein glycosyltransferase subunit 2 [OS=Oryctolagus cuniculus]	293.641	50	24	383	24	647	70.9	6.16	1710.33	24	protein metabolism;other metabolic processes	other membranes;ER/Golgi		Pf05817	103348184	ENSOCUG00000005831	RPN2	A0A5F9CCA2; ocu:103348184	0.6	0.996456
High	G1SVS0	Translocation associated membrane protein 1 [OS=Oryctolagus cuniculus]	12.591	11	2	12	2	288	33.5	9.89	45.88	2	transport	other membranes		Pf03798, Pf08390		ENSOCUG00000008734	TRAM1	G1SVS0	1.656	0.993224
High	G1SYS5	Aldehyde dehydrogenase (NAD(+)) [OS=Oryctolagus cuniculus]	174.253	37	20	216	20	658	70.3	9.33	820.85	20			other molecular function	Pf00171		ENSOCUG00000010185	ALDH7A1	G1SYS5	0.295	0.971585
High	G1U276	Succinate--CoA ligase [ADP-forming] subunit beta, mitochondrial [OS=Oryctolagus cuniculus]	18.502	15	5	19	5	541	58.4	8.81	52.84	5	other metabolic processes	mitochondrion	other molecular function	Pf00549, Pf08442		ENSOCUG00000025889	SUCLA2	G1U276	1.796	0.992036
High	G1T7Z5	MFS domain-containing protein [OS=Oryctolagus cuniculus]	12.051	6	2	2	2	552	61.6	8.51	8.25	2	transport	other membranes	transporter activity	Pf07690					0.41	0.452741
High	P31030	Alanine--glyoxylate aminotransferase [OS=Oryctolagus cuniculus]	121.187	43	12	217	12	392	43.1	8.13	792.46	12	other metabolic processes	other cytoplasmic organelle	other molecular function	Pf00266	100009147		AGXT	ocu:100009147; P31030	0.097	0.810462
High	G1SXG6	Protein S100 [OS=Oryctolagus cuniculus]	4.928	20	2	6	2	89	10.1	5.74	11.23	2	cell adhesion;protein metabolism;other metabolic processes;stress response;transport;developmental processes;other biological processes	non-structural extracellular;cytosol;cytoskeleton	signal transduction activity or receptor binding;cytoskeletal activity;other molecular function	Pf01023	100008985	ENSOCUG00000009566	S100A8	G1SXG6; ocu:100008985	0.383	0.577384
High	G1SE51	Sperm associated antigen 9 [OS=Oryctolagus cuniculus]	13.197	4	2	7	2	1149	125.5	5.29	21.91	2	transport;other biological processes	other membranes;cytosol;cytoskeleton;other cytoplasmic organelle	cytoskeletal activity;other molecular function	Pf16471, Pf19056		ENSOCUG00000000817	SPAG9	G1SE51	100	6.32827e-17
High	A0A5F9C2H4	APOBEC1 complementation factor [OS=Oryctolagus cuniculus]	24.509	13	5	12	5	543	59.4	9	41.28	5	RNA metabolism OR transcription;other metabolic processes	nucleus	nucleic acid binding activity	Pf00076, Pf14709		ENSOCUG00000011587	A1CF	A0A5F9C2H4	0.485	0.837919
High	G1SRT1	Adaptor protein, phosphotyrosine interacting with PH domain and leucine zipper 1 [OS=Oryctolagus cuniculus]	19.155	9	3	6	3	708	79.5	5.38	22.39	3	cell cycle OR cell proliferation;transport;signal transduction;other biological processes	plasma membrane;other membranes;cytosol;nucleus;other cytoplasmic organelle;other cell component	cytoskeletal activity;other molecular function	Pf00169, Pf00640, Pf16746	100353097	ENSOCUG00000006823	APPL1	G1SRT1; ocu:100353097	1.252	0.980049
High	Q0QEY9	Succinate dehydrogenase [ubiquinone] iron-sulfur subunit, mitochondrial [OS=Oryctolagus cuniculus]	55.182	42	12	110	1	247	28.2	8.38	299.1	12	other metabolic processes	other membranes;mitochondrion	other molecular function	Pf13085, Pf13534			SDHB	Q0QEY9	0.201	0.156416
High	G1U9Q9	Plasminogen [OS=Oryctolagus cuniculus]	33.276	12	10	55	10	774	87.1	7.71	135.96	10	cell-cell signaling;cell organization and biogenesis;protein metabolism;stress response;developmental processes;other biological processes	non-structural extracellular;plasma membrane;other membranes;other cell component	signal transduction activity or receptor binding;other molecular function	Pf00024, Pf00051, Pf00089		ENSOCUG00000001766	PLG	G1U9Q9	0.586	0.996456
High	G1SMG0	Ribosomal L1 domain containing 1 [OS=Oryctolagus cuniculus]	39.073	23	7	45	7	496	54.4	10.05	147.44	7	other biological processes	nucleus;other cell component	nucleic acid binding activity	Pf00687		ENSOCUG00000004751	RSL1D1	G1SMG0	4.851	0.721574
High	G1TS68	Nucleoporin 43 [OS=Oryctolagus cuniculus]	7.44	11	2	4	2	380	42.1	5.63	14.6	2		cytosol;nucleus;other cell component		Pf00400	100340965	ENSOCUG00000024586	NUP43	G1TS68; ocu:100340965	0.863	0.884162
High	A0A5F9D5T4	Eukaryotic translation initiation factor 2A [OS=Oryctolagus cuniculus]	30.526	19	6	30	6	560	62	8.95	103.06	6	protein metabolism;other metabolic processes		nucleic acid binding activity	Pf08662		ENSOCUG00000016095	EIF2A	A0A5F9D5T4	2.294	0.980049
High	G1TV79	Serpin H1 [OS=Oryctolagus cuniculus]	133.153	73	14	262	6	201	23.1	8.28	909.93	14	other biological processes	non-structural extracellular;ER/Golgi	enzyme regulator activity;other molecular function	Pf00079					4.989	0.789276
High	G1SQY8	Nuclear migration protein nudC [OS=Oryctolagus cuniculus]	47.033	34	10	65	10	332	38.3	5.44	200.79	10	cell cycle OR cell proliferation;cell organization and biogenesis;other biological processes	cytosol;cytoskeleton;other cell component		Pf04969, Pf14050, Pf16273	100357405	ENSOCUG00000006418	NUDC	G1SQY8; ocu:100357405	2.156	0.940745
High	G1TD61	WW domain binding protein 11 [OS=Oryctolagus cuniculus]	9.881	4	2	6	2	664	73.1	9.17	24.83	2	RNA metabolism OR transcription;other metabolic processes			Pf09429					100	6.32827e-17
High	A0A5F9C8F1	Cytochrome P450 4A5 [OS=Oryctolagus cuniculus]	92.077	28	13	107	5	511	58.3	9.06	370.82	13			other molecular function	Pf00067		ENSOCUG00000025702	CYP4A5	A0A5F9C8F1	1.349	0.996456
High	A0A5F9D1S5	Cortactin [OS=Oryctolagus cuniculus]	107.761	32	21	116	2	594	65.4	5.54	327.94	21	cell organization and biogenesis	other cell component		Pf02218, Pf14604		ENSOCUG00000012399	CTTN	A0A5F9D1S5	1.903	0.993224
High	G1T3R2	Urocanate hydratase [OS=Oryctolagus cuniculus]	181.862	34	16	168	16	714	78.4	7.36	685.34	16	other metabolic processes	cytosol	other molecular function	Pf01175, Pf17391, Pf17392		ENSOCUG00000012624	UROC1	G1T3R2	0.144	0.90135
High	O77768	Heterogeneous nuclear ribonucleoprotein C [OS=Oryctolagus cuniculus]	114.917	51	13	358	7	306	33.7	5.08	1043.33	13	RNA metabolism OR transcription;other metabolic processes	nucleus	nucleic acid binding activity	Pf00076	100008686; 100354921	ENSOCUG00000000339; ENSOCUG00000015029	HNRNPC	O77768; ocu:100008686; ocu:100354921	2.594	0.919443
High	A0A5F9CB55	Non-specific protein-tyrosine kinase [OS=Oryctolagus cuniculus]	5.504	3	2	5	2	1041	117.6	6.64	12.01	2	cell organization and biogenesis;protein metabolism;other metabolic processes;developmental processes;other biological processes	plasma membrane;other membranes;cytoskeleton;other cell component	kinase activity;other molecular function	Pf00373, Pf03623, Pf07714, Pf18038		ENSOCUG00000003282	PTK2	A0A5F9CB55	100	6.32827e-17
High	G1T2Q8	Proline rich coiled-coil 1 [OS=Oryctolagus cuniculus]	53.88	29	8	51	8	445	46.4	5.95	222	8		ER/Golgi		Pf01931	100348131	ENSOCUG00000012160	PRRC1	G1T2Q8; ocu:100348131	1.172	0.992939
High	G1TIT1	ER lipid raft associated 1 [OS=Oryctolagus cuniculus]	52.696	28	9	61	6	348	39	7.53	197.75	9	protein metabolism;other metabolic processes;stress response;signal transduction;other biological processes	other membranes;ER/Golgi;other cell component	other molecular function	Pf01145	100345017	ENSOCUG00000026715	ERLIN1	G1TIT1; ocu:100345017	0.792	0.977237
High	A0A5F9CC13	Golgin A3 [OS=Oryctolagus cuniculus]	5.409	2	2	3	2	1351	151.4	5.66	8.22	2	other biological processes	other membranes;ER/Golgi				ENSOCUG00000008422	GOLGA3	A0A5F9CC13	1.355	0.993224
High	G1TPH1	Uncharacterized protein [OS=Oryctolagus cuniculus]	37.342	51	8	54	8	135	15.9	11.03	127.66	8	protein metabolism;other metabolic processes	translational apparatus	other molecular function	Pf01655					2.996	0.894187
High	G1TXF6	60S ribosomal protein L27 [OS=Oryctolagus cuniculus]	64.187	55	12	181	12	136	15.8	10.56	464.95	12	protein metabolism;other metabolic processes	cytosol;ER/Golgi;translational apparatus	other molecular function	Pf00467, Pf01777					1.468	0.970734
High	G1SQP9	Catechol O-methyltransferase [OS=Oryctolagus cuniculus]	140.327	43	9	224	1	268	29.9	6.34	1033.05	9	other metabolic processes	plasma membrane;other membranes	other molecular function	Pf01596		ENSOCUG00000006297	COMT	G1SQP9	0.214	0.0718543
High	G1U830	RRM domain-containing protein [OS=Oryctolagus cuniculus]	16.303	10	4	13	4	459	50.5	10.43	30.98	4	RNA metabolism OR transcription;other metabolic processes		nucleic acid binding activity	Pf00076					3.588	0.884586
High	G1SPD1	Myotrophin [OS=Oryctolagus cuniculus]	19.471	16	3	27	3	186	20.3	7.4	129.04	3				Pf12796		ENSOCUG00000005642	MTPN	G1SPD1	1.692	0.992939
High	A0A5F9DTB6	Nas2_N domain-containing protein [OS=Oryctolagus cuniculus]	25.594	28	6	34	6	232	25.1	7.42	104.76	6	cell organization and biogenesis			Pf18265					1.775	0.992036
High	G1U9R5	Glycogen [starch] synthase [OS=Oryctolagus cuniculus]	78.997	21	11	79	10	705	81.2	6.92	264.62	11	other metabolic processes	cytosol	other molecular function	Pf05693	100352840	ENSOCUG00000008807	GYS2	G1U9R5; ocu:100352840	0.895	0.995985
High	A0A5F9DH34	Nucleoporin 62 [OS=Oryctolagus cuniculus]	16.171	9	4	20	4	551	56	6.1	71.1	4	transport	nucleus	other molecular function	Pf05064		ENSOCUG00000023981	NUP62	A0A5F9DH34	2.487	0.954442
High	G1T4N4	La ribonucleoprotein 1, translational regulator [OS=Oryctolagus cuniculus]	62.982	21	13	38	13	1013	115.7	9.1	122.91	13			nucleic acid binding activity	Pf05383		ENSOCUG00000013066	LARP1	G1T4N4	2.124	0.965526
High	G1SIW7	Gamma-glutamyl hydrolase [OS=Oryctolagus cuniculus]	14.161	27	5	8	5	278	31.7	6.7	22.93	5				Pf00650, Pf03765	100342025	ENSOCUG00000003031	GGH	G1SIW7; ocu:100342025	0.35	0.635021
High	G1SP51	40S ribosomal protein S13 [OS=Oryctolagus cuniculus]	81.004	43	11	203	2	152	17.4	10.68	610.51	11	protein metabolism;other metabolic processes	translational apparatus	other molecular function	Pf00312, Pf08069					1.566	0.992036
High	G1SN21	Purine nucleoside phosphorylase [OS=Oryctolagus cuniculus]	108.661	57	12	162	12	289	32	6.23	546.6	12	other metabolic processes;other biological processes	cytosol	other molecular function	Pf01048	100349854	ENSOCUG00000005027	PNP	G1SN21; ocu:100349854	1.145	0.996456
High	G1TGI3	Sulfotransferase [OS=Oryctolagus cuniculus]	107.036	51	15	232	14	288	34.7	7.3	769.17	15			other molecular function	Pf00685					0.042	0.521905
High	A0A5F9CAH6	Alpha-2-macroglobulin [OS=Oryctolagus cuniculus]	359.001	40	45	565	44	1453	161.5	6.81	2125.85	45	other biological processes	non-structural extracellular	enzyme regulator activity	Pf00207, Pf01835, Pf07677, Pf07678, Pf07703, Pf17789, Pf17791		ENSOCUG00000006029	A2M	A0A5F9CAH6	0.6	0.996456
High	A0A5F9DVE1	Tropomyosin 4 [OS=Oryctolagus cuniculus]	162.211	44	25	666	8	340	37.2	5.14	1717.83	25		cytoskeleton	cytoskeletal activity	Pf00261		ENSOCUG00000009884	TPM4	A0A5F9DVE1	1.467	0.970734
High	G1T7Z6	Phosphoglycerate kinase [OS=Oryctolagus cuniculus]	431.183	84	41	1179	41	417	44.6	8.1	4298.98	41	protein metabolism;other metabolic processes	cytosol	kinase activity;other molecular function	Pf00162					4.319	0.818958
High	G1TLD3	Nucleobindin-1 [OS=Oryctolagus cuniculus]	73.977	35	14	89	14	431	49.6	5.19	332.61	14		non-structural extracellular;ER/Golgi	other molecular function	Pf13499		ENSOCUG00000022952	NUCB1	G1TLD3	1.388	0.996456
High	A0A5F9DS06	Kinesin-like protein [OS=Oryctolagus cuniculus]	141.858	37	23	105	23	875	100.3	6.47	380.13	23	other biological processes	cytoskeleton	cytoskeletal activity;other molecular function	Pf00225		ENSOCUG00000017493	KIF5B	A0A5F9DS06	2.426	0.921059
High	G1SVK5	Protein S100 [OS=Oryctolagus cuniculus]	35.285	34	6	81	6	134	15.1	7.64	212.29	6	other biological processes	non-structural extracellular;nucleus;other cell component	signal transduction activity or receptor binding;other molecular function	Pf01023		ENSOCUG00000008645	S100A4	G1SVK5	16.933	0.0534017
High	G1TA04	Pre-mRNA-processing factor 19 [OS=Oryctolagus cuniculus]	65.508	38	10	67	10	504	55.1	6.61	254.63	10	cell organization and biogenesis;protein metabolism;DNA metabolism;RNA metabolism OR transcription;other metabolic processes;stress response;signal transduction;other biological processes	cytoskeleton;nucleus;other cell component	other molecular function	Pf00400, Pf04564, Pf08606	100358501	ENSOCUG00000015689	PRPF19	G1TA04; ocu:100358501	2.858	0.919443
High	G1SVU0	Metaxin 2 [OS=Oryctolagus cuniculus]	9.983	19	2	5	2	263	29.8	6.06	20.7	2	transport	other membranes;mitochondrion;nucleus		Pf10568, Pf17171	100337978	ENSOCUG00000008760	MTX2	G1SVU0; ocu:100337978	1.097	0.940845
High	G1T379	Methylcrotonoyl-CoA carboxylase 1 [OS=Oryctolagus cuniculus]	6.672	6	3	5	3	627	69.6	7.61	12.58	3		mitochondrion	other molecular function	Pf00289, Pf00364, Pf02786		ENSOCUG00000012393	MCCC1	G1T379	0.399	0.593256
High	A0A5F9DJ93	ATP-dependent 6-phosphofructokinase [OS=Oryctolagus cuniculus]	159.164	35	24	133	22	816	89.1	7.28	481.55	24	other metabolic processes	other cell component	kinase activity;other molecular function	Pf00365		ENSOCUG00000011039	PFKP	A0A5F9DJ93	3.143	0.882005
High	G1SL62	Annexin [OS=Oryctolagus cuniculus]	350.998	76	37	1029	1	342	38.8	8.19	3786.75	37	other biological processes	non-structural extracellular;extracellular matrix;other membranes	enzyme regulator activity;cytoskeletal activity;other molecular function	Pf00191		ENSOCUG00000004153	ICE2	G1SL62	100	6.32827e-17
High	A0A5F9D6D7	ATP binding cassette subfamily B member 7 [OS=Oryctolagus cuniculus]	8.525	6	3	5	3	713	78.6	9.45	10.52	3	transport	other membranes	transporter activity;other molecular function	Pf00005, Pf00664		ENSOCUG00000016847	ABCB7	A0A5F9D6D7	1.268	0.97965
High	Q28717	Serine/threonine-protein phosphatase 2A activator [OS=Oryctolagus cuniculus]	22.289	20	4	22	4	323	36.6	6.14	82.96	4	other biological processes	nucleus;other cell component	enzyme regulator activity;other molecular function	Pf03095	100009404		PTPA	ocu:100009404; Q28717	1.143	0.995985
High	G1SDD0	Enoyl-CoA hydratase, short chain 1 [OS=Oryctolagus cuniculus]	160.981	60	16	581	16	280	30.1	8.5	1796.72	16	other metabolic processes	mitochondrion	other molecular function	Pf00378		ENSOCUG00000000473	ECHS1	G1SDD0	0.108	0.836163
High	G1T0M8	PEST proteolytic signal-containing nuclear protein [OS=Oryctolagus cuniculus]	25.386	30	4	23	4	178	18.9	7.49	77.72	4	cell cycle OR cell proliferation;protein metabolism;other metabolic processes	nucleus		Pf15473					4.241	0.794161
High	B7NZB4	Cadherin-2 [OS=Oryctolagus cuniculus]	33.516	10	5	15	3	886	97.8	4.74	60.16	5	cell adhesion;other biological processes	plasma membrane;other membranes;other cell component	other molecular function	Pf00028, Pf01049, Pf08758			CDH2	B7NZB4	0.615	0.919355
High	G1T2B1	Glutathione transferase [OS=Oryctolagus cuniculus]	185.615	60	13	763	6	221	25.4	9.22	2356.31	13	other metabolic processes		other molecular function	Pf02798, Pf14497		ENSOCUG00000029486	GSTA5	G1T2B1	0.121	0.866626
High	G1STG2	Signal recognition particle receptor subunit beta [OS=Oryctolagus cuniculus]	45.1	31	6	48	6	271	29.8	9.17	180.9	6		other membranes;cytoskeleton;ER/Golgi	other molecular function	Pf09439		ENSOCUG00000007623	SRPRB	G1STG2	1.002	0.993224
High	O46373	ADP/ATP translocase 1 [OS=Oryctolagus cuniculus]	96.176	52	16	318	4	298	32.9	9.79	726.15	16	cell organization and biogenesis;other metabolic processes;transport;other biological processes	other membranes;mitochondrion	transporter activity	Pf00153	100009414; 100349768	ENSOCUG00000002594	SLC25A4	O46373; ocu:100009414; ocu:100349768	0.172	0.6271
High	A0A5F9CWH9	Nucleoporin 133 [OS=Oryctolagus cuniculus]	8.702	3	2	3	2	1081	120.8	5.06	10.24	2	transport	nucleus	other molecular function	Pf03177	100339114	ENSOCUG00000007234	NUP133	A0A5F9CWH9	100	6.32827e-17
High	Q307R1	Peptidyl-prolyl cis-trans isomerase [OS=Oryctolagus cuniculus]	78.495	57	12	262	3	185	20.3	9.25	749.13	12	protein metabolism;other metabolic processes;other biological processes		other molecular function	Pf00160					1.095	0.992051
High	G1T4H3	Protein disulfide-isomerase A6 [OS=Oryctolagus cuniculus]	224.168	53	19	596	19	440	48	5.05	2417.13	19		non-structural extracellular;cytosol;ER/Golgi;other cell component	other molecular function	Pf00085	100346580	ENSOCUG00000012991	PDIA6	G1T4H3; ocu:100346580	1.072	0.992051
High	G1TU00	Ribosomal protein L26 like 1 [OS=Oryctolagus cuniculus]	46.76	25	11	135	3	284	31.6	10.9	341.64	11	protein metabolism;other metabolic processes	translational apparatus	nucleic acid binding activity;other molecular function	Pf00467, Pf16906		ENSOCUG00000006172	RPL26L1	G1TU00	2.711	0.919839
High	T2HVB4	Naloxone reductae 2 [OS=Oryctolagus cuniculus]	218.376	60	17	664	2	322	37	6.54	2159.61	17		other cell component	other molecular function	Pf00248	100349360		AKR1C33	ocu:100349360; T2HVB4	0.075	0.744076
High	G1SP54	Leukotriene A(4) hydrolase [OS=Oryctolagus cuniculus]	134.426	43	21	149	21	611	69.1	6.18	498.03	21	protein metabolism;other metabolic processes	cytosol;nucleus	other molecular function	Pf01433, Pf09127, Pf17900	100357727	ENSOCUG00000005535	LTA4H	G1SP54; ocu:100357727	1.277	0.993224
High	A0A5F9C4E2	Aldo-keto reductase family 1 member B1 [OS=Oryctolagus cuniculus]	62.882	48	12	110	1	333	37.2	8.09	316.67	12		other cell component	other molecular function	Pf00248		ENSOCUG00000016605	AKR1B1	A0A5F9C4E2	5.551	0.643803
High	A0A5F9DTD6	Chromosome 1 open reading frame 43 [OS=Oryctolagus cuniculus]	200.908	65	27	781	4	226	26.2	4.74	2206.25	27		cytoskeleton	cytoskeletal activity	Pf00261		ENSOCUG00000011821	C1orf43	A0A5F9DTD6	1.927	0.941731
High	G1U758	IF rod domain-containing protein [OS=Oryctolagus cuniculus]	421.397	73	32	1294	5	431	48.3	5.45	4687.25	32		cytoskeleton	other molecular function	Pf00038					0.288	0.968856
High	G1TCE9	Hydroxysteroid dehydrogenase like 2 [OS=Oryctolagus cuniculus]	147.211	60	22	190	22	419	45.8	8.47	736.14	22		mitochondrion;other cytoplasmic organelle		Pf00106, Pf02036	100338029	ENSOCUG00000016808	HSDL2	G1TCE9	0.287	0.968856
High	G1SWS9	Vimentin [OS=Oryctolagus cuniculus]	535.522	88	57	1722	50	466	53.6	5.12	5969.99	57	cell organization and biogenesis;stress response;developmental processes;signal transduction;other biological processes	plasma membrane;other membranes;cytosol;cytoskeleton;nucleus;other cytoplasmic organelle;other cell component	cytoskeletal activity;nucleic acid binding activity;other molecular function	Pf00038, Pf04732	100008924	ENSOCUG00000009222	VIM	G1SWS9; ocu:100008924	2.151	0.927972
High	G1ST69	Lamin B1 [OS=Oryctolagus cuniculus]	391.306	66	49	612	47	609	68.7	5.22	2377.7	49	cell organization and biogenesis	other membranes;cytoskeleton;nucleus	nucleic acid binding activity;other molecular function	Pf00038, Pf00932		ENSOCUG00000007499	LMNB1	G1ST69	3.72	0.853554
High	G1SQ52	Spermine synthase [OS=Oryctolagus cuniculus]	25.52	27	5	9	5	366	41.2	5.05	36.26	5	other metabolic processes		other molecular function	Pf01564, Pf17284, Pf17950		ENSOCUG00000006016	SMS	G1SQ52	0.372	0.783383
High	A0A5F9DA28	FMR1 autosomal homolog 1 [OS=Oryctolagus cuniculus]	26.706	8	5	29	3	781	87	8	91.75	5	other biological processes	other cell component	nucleic acid binding activity	Pf00013, Pf05641, Pf12235, Pf16096, Pf16097, Pf17904, Pf18336		ENSOCUG00000023518	FXR1	A0A5F9DA28	2.876	0.919839
High	A0A5F9CAM0	Exportin 7 [OS=Oryctolagus cuniculus]	17.735	4	2	4	2	1066	121.4	6.54	17.39	2	transport	nucleus;other cell component	other molecular function	Pf03810		ENSOCUG00000005065	XPO7	A0A5F9CAM0	0.01	6.32827e-17
High	A0A5F9D243	Aspartate--tRNA ligase, cytoplasmic [OS=Oryctolagus cuniculus]	104.156	47	22	148	3	526	59.5	6.49	431.77	22	protein metabolism;RNA metabolism OR transcription;other metabolic processes	other cell component	nucleic acid binding activity;other molecular function	Pf00152, Pf01336		ENSOCUG00000014790	DARS1	A0A5F9D243	2.055	0.942953
High	G1SZX4	Inositol 1,4,5-trisphosphate receptor [OS=Oryctolagus cuniculus]	7.849	1	2	2	2	2691	306.8	6.51	4.82	2	transport;signal transduction	other membranes;ER/Golgi	transporter activity;other molecular function	Pf00520, Pf01365, Pf02815, Pf08454, Pf08709		ENSOCUG00000010741	ITPR2	G1SZX4	0.56	0.785253
High	G1TEI0	Poly [ADP-ribose] polymerase [OS=Oryctolagus cuniculus]	162.087	33	25	139	25	1013	112.7	8.82	543.26	25	cell organization and biogenesis;protein metabolism;DNA metabolism;other metabolic processes;stress response;other biological processes	mitochondrion;nucleus;other cell component	nucleic acid binding activity;other molecular function	Pf00533, Pf00644, Pf00645, Pf02877, Pf05406, Pf08063	100347336	ENSOCUG00000017820	PARP1	G1TEI0; ocu:100347336	6.384	0.532891
High	A0A5F9C4W7	SERPIN domain-containing protein [OS=Oryctolagus cuniculus]	117.327	40	13	294	5	321	35.5	8.47	956.84	13	other biological processes	non-structural extracellular	enzyme regulator activity;other molecular function	Pf00079					1.613	0.992036
High	Q8HZQ5	Ezrin [OS=Oryctolagus cuniculus]	197.279	55	36	448	2	586	69.2	6.48	1315.99	36	cell organization and biogenesis;other biological processes	plasma membrane;other membranes;cytoskeleton;other cell component	cytoskeletal activity;other molecular function	Pf00373, Pf00769, Pf09379, Pf09380, Pf20492	100008846		EZR	ocu:100008846; Q8HZQ5	3.501	0.870531
High	G1SHK7	Ragulator complex protein LAMTOR5 [OS=Oryctolagus cuniculus]	16.634	59	3	10	3	91	9.6	4.87	45.2	3	other biological processes	other membranes;other cytoplasmic organelle		Pf16672	100358697	ENSOCUG00000002449	LAMTOR5	G1SHK7; ocu:100358697	1.562	0.998977
High	A0A5F9DNQ1	Calponin-homology (CH) domain-containing protein [OS=Oryctolagus cuniculus]	42.98	24	5	61	5	267	29.9	10.04	253.97	5			cytoskeletal activity	Pf00307					0.686	0.944849
High	A0A5F9C884	DNA polymerase [OS=Oryctolagus cuniculus]	12.622	3	2	5	2	1425	161.6	5.76	20.06	2	cell cycle OR cell proliferation;DNA metabolism;other metabolic processes	nucleus	nucleic acid binding activity;other molecular function	Pf00136, Pf03104, Pf08996, Pf12254		ENSOCUG00000015209	POLA1	A0A5F9C884	1.983	0.993224
High	A0A5F9C1E0	X-prolyl aminopeptidase 1 [OS=Oryctolagus cuniculus]	57.202	23	9	51	9	641	71.7	5.69	197.35	9		other cell component	other molecular function	Pf00557, Pf01321, Pf16188, Pf16189		ENSOCUG00000003648	XPNPEP1	A0A5F9C1E0	1.644	0.993224
High	G1T704	Sorbitol dehydrogenase [OS=Oryctolagus cuniculus]	152.53	35	11	450	11	356	37.8	7.24	1627.16	11	other metabolic processes;other biological processes	non-structural extracellular;other membranes;cytosol;cytoskeleton;mitochondrion	other molecular function	Pf00107, Pf08240		ENSOCUG00000014246	SORD	G1T704	0.064	0.682202
High	B8K1B7	Trifunctional purine biosynthetic protein adenosine-3 [OS=Oryctolagus cuniculus]	81.045	22	11	46	11	1010	107.4	6.09	195.54	11	other metabolic processes		other molecular function	Pf00551, Pf00586, Pf01071, Pf02769, Pf02843, Pf02844	100328811		GART	B8K1B7; ocu:100328811	8.217	0.401177
High	G1SMS3	Actin related protein 2 [OS=Oryctolagus cuniculus]	123.135	44	13	143	13	394	44.7	6.74	517.69	13				Pf00022	100339213	ENSOCUG00000004906	ACTR2	G1SMS3	1.861	0.946887
High	Q9TTJ6	Regucalcin [OS=Oryctolagus cuniculus]	178.947	62	16	440	16	299	33.1	5.77	1546.41	16	other metabolic processes;other biological processes	nucleus;other cell component	enzyme regulator activity;other molecular function	Pf08450	100008619	ENSOCUG00000023725	RGN	ocu:100008619; Q9TTJ6	0.117	0.856704
High	G1T373	Ribose-phosphate diphosphokinase [OS=Oryctolagus cuniculus]	58.934	40	10	74	10	318	34.8	6.98	238.02	10	other metabolic processes		kinase activity;other molecular function	Pf13793, Pf14572					1.572	0.992036
High	G1SUW1	Bridging integrator 2 [OS=Oryctolagus cuniculus]	19.63	7	2	10	2	526	57.4	5.87	39.52	2	cell organization and biogenesis;transport;other biological processes	plasma membrane;cytoskeleton;other cell component	other molecular function	Pf03114		ENSOCUG00000008291	BIN2	G1SUW1	2.251	0.965526
High	A0A5F9D6E4	ADP-ribosylarginine hydrolase [OS=Oryctolagus cuniculus]	16.539	10	2	7	2	393	43.6	6.58	29.29	2	protein metabolism;other metabolic processes		other molecular function	Pf03747		ENSOCUG00000009508	ADPRH	A0A5F9D6E4	100	6.32827e-17
High	A0A5F9DQB1	3-hydroxyisobutyrate dehydrogenase [OS=Oryctolagus cuniculus]	140.4	52	10	73	1	328	34.2	8.54	338.71	10	other metabolic processes		other molecular function	Pf03446, Pf14833		ENSOCUG00000010349	HIBADH	A0A5F9DQB1	0.01	6.32827e-17
High	G1SKM9	Uncharacterized protein [OS=Oryctolagus cuniculus]	14.013	6	3	3	3	580	65.1	8.02	10.49	3	protein metabolism;transport	other membranes	other molecular function	Pf00057, Pf00089, Pf00530, Pf07648					2.33	0.971812
High	G1TU65	Small ubiquitin-related modifier [OS=Oryctolagus cuniculus]	16.71	23	2	45	1	95	10.9	5.5	158.53	2		nucleus		Pf11976					4.265	0.790728
High	G1T7T2	Scaffold attachment factor B [OS=Oryctolagus cuniculus]	48.186	18	8	33	8	761	83	5.15	118.12	8	other biological processes		nucleic acid binding activity	Pf00076		ENSOCUG00000014628	SAFB	G1T7T2	2.289	0.964944
High	A0A5F9CWB3	C-terminal binding protein 2 [OS=Oryctolagus cuniculus]	12.642	6	4	9	4	981	105.7	7.78	21.57	4	RNA metabolism OR transcription;other metabolic processes	nucleus	other molecular function	Pf00389, Pf02826		ENSOCUG00000007076	CTBP2	A0A5F9CWB3	0.954	0.992939
High	G1U387	AIG1-type G domain-containing protein [OS=Oryctolagus cuniculus]	23.249	11	3	7	3	318	35.7	8.6	24.45	3			other molecular function	Pf04548					1.431	0.996456
High	G1T8P1	10-formyltetrahydrofolate dehydrogenase [OS=Oryctolagus cuniculus]	425.479	52	37	739	33	842	92.2	5.48	2724.71	37	other metabolic processes	cytosol	other molecular function	Pf00171, Pf00551, Pf02911		ENSOCUG00000015071	ALDH1L1	G1T8P1	0.039	0.480234
High	G1SRI8	Hexokinase [OS=Oryctolagus cuniculus]	108.388	27	23	114	22	921	102.7	7.01	330.62	23	other metabolic processes;other biological processes	other membranes;cytosol;mitochondrion	kinase activity;other molecular function	Pf00349, Pf03727	100340945	ENSOCUG00000006697	HK1	G1SRI8; ocu:100340945	5.905	0.619692
High	G1SDC7	Replication protein A3 [OS=Oryctolagus cuniculus]	26.708	41	3	27	3	121	13.5	4.94	101.48	3	DNA metabolism;other metabolic processes;stress response;other biological processes	nucleus	nucleic acid binding activity	Pf08661	100358262	ENSOCUG00000000467	RPA3	G1SDC7; ocu:100358262	4.534	0.769215
High	G1U7U3	Nucleoside diphosphate kinase [OS=Oryctolagus cuniculus]	113.108	70	10	289	4	152	17.2	5.92	958.25	10	DNA metabolism;other metabolic processes;transport;other biological processes	plasma membrane;other membranes;cytosol;nucleus	translation activity;kinase activity;other molecular function	Pf00334	100533971	ENSOCUG00000022135	NME1	G1U7U3; ocu:100533971	2.397	0.940738
High	G1ST95	Eukaryotic translation initiation factor 3 subunit H [OS=Oryctolagus cuniculus]	63.462	45	13	76	13	363	41	6.67	299.07	13	cell organization and biogenesis;protein metabolism;other metabolic processes	translational apparatus;other cell component	nucleic acid binding activity;other molecular function	Pf01398, Pf19445		ENSOCUG00000007534	EIF3H	G1ST95	2.609	0.919839
High	G1SKD5	Signal transducing adaptor molecule [OS=Oryctolagus cuniculus]	29.886	18	5	15	5	537	58.9	4.86	62.73	5	transport;other biological processes	other membranes;other cytoplasmic organelle	other molecular function	Pf00018, Pf00790, Pf02809	100346128	ENSOCUG00000003771	STAM	G1SKD5; ocu:100346128	0.701	0.903339
High	A0A5F9C153	ATP synthase subunit O, mitochondrial [OS=Oryctolagus cuniculus]	121.48	54	12	173	12	234	25.7	10.02	612.05	12	other metabolic processes;transport	other membranes;mitochondrion	transporter activity	Pf00213					0.831	0.993224
High	G1T0W0	E3 ubiquitin-protein ligase RNF114 [OS=Oryctolagus cuniculus]	15.511	23	3	6	3	228	25.5	6.81	17.74	3	protein metabolism;other metabolic processes;other biological processes	plasma membrane;other membranes;cytosol	other molecular function	Pf05605, Pf13445, Pf18574	108176002	ENSOCUG00000011229	RNF114	G1T0W0; ocu:108176002	0.424	0.768096
High	A0A5F9CTH8	Farnesyl diphosphate synthase [OS=Oryctolagus cuniculus]	42.395	16	7	73	7	558	62.9	6.48	241.02	7	other metabolic processes			Pf00348		ENSOCUG00000033536	FDPS	A0A5F9CTH8	0.837	0.992036
High	A0A5F9CIC7	EF-hand domain-containing protein [OS=Oryctolagus cuniculus]	38.852	50	8	63	8	155	17.5	5.6	162.33	8			other molecular function	Pf13202, Pf13833					0.356	0.847414
High	A0A5F9CU35	Cell cycle associated protein 1 [OS=Oryctolagus cuniculus]	116.125	32	18	152	18	694	76.9	5.12	515.34	18	other biological processes	other cell component	nucleic acid binding activity	Pf12287, Pf18293		ENSOCUG00000024887	CAPRIN1	A0A5F9CU35	4.191	0.735617
High	G1SRE8	X-ray repair cross complementing 5 [OS=Oryctolagus cuniculus]	51.373	14	6	20	6	733	83.2	5.14	62.37	6	cell cycle OR cell proliferation;cell organization and biogenesis;DNA metabolism;other metabolic processes;stress response;developmental processes;other biological processes	plasma membrane;other membranes;nucleus;other cell component	nucleic acid binding activity;other molecular function	Pf02735, Pf03730, Pf03731, Pf08785	100347656	ENSOCUG00000006642	XRCC5	G1SRE8; ocu:100347656	1.352	0.993224
High	G1TEI2	2Fe-2S ferredoxin-type domain-containing protein [OS=Oryctolagus cuniculus]	20.114	23	2	12	2	124	13.8	4.56	45.54	2	other metabolic processes		other molecular function	Pf00111					0.285	0.37484
High	G1SDP2	Peptidylprolyl isomerase [OS=Oryctolagus cuniculus]	13.944	10	5	21	5	448	49.6	5.58	34.74	5	cell organization and biogenesis;protein metabolism;other metabolic processes;stress response;developmental processes	other membranes;mitochondrion;ER/Golgi	other molecular function	Pf00254		ENSOCUG00000000611	FKBP10	G1SDP2	8.072	0.299984
High	A0A2Z6DUF7	Dehydrogenase/reductase SDR family member 11 [OS=Oryctolagus cuniculus]	41.685	48	10	55	10	260	28.4	6.3	147.09	10			other molecular function	Pf00106	100350282		DHRS11	A0A2Z6DUF7; ocu:100350282	0.218	0.762326
High	G1T3V2	Heat shock protein beta-1 [OS=Oryctolagus cuniculus]	132.033	90	17	439	17	204	22.6	6.7	1329.84	17	transport;signal transduction;other biological processes	plasma membrane;cytoskeleton;nucleus;other cell component	enzyme regulator activity;other molecular function	Pf00011	100354523	ENSOCUG00000012690	HSPB1	G1T3V2; ocu:100354523	0.5	0.993224
High	G1SPB6	Uncharacterized protein [OS=Oryctolagus cuniculus]	48.174	34	5	82	5	198	22.6	9.76	279.89	5		other membranes							0.113	0.796915
High	A0A5F9CVW2	Dimethylglycine dehydrogenase [OS=Oryctolagus cuniculus]	379.205	62	37	350	37	862	95.7	7.24	1443.07	37			other molecular function	Pf01266, Pf01571, Pf08669, Pf16350		ENSOCUG00000013960	DMGDH	A0A5F9CVW2	0.156	0.912818
High	Q28888	Decorin [OS=Oryctolagus cuniculus]	54.443	33	9	72	8	360	39.9	8.21	222	9	protein metabolism;other metabolic processes;other biological processes	non-structural extracellular	extracellular structural activity;other molecular function	Pf01462, Pf13855	100009171	ENSOCUG00000006969	DCN	ocu:100009171; Q28608; Q28888	2.485	0.937199
High	G1SI29	Elongation factor Tu [OS=Oryctolagus cuniculus]	133.968	45	19	189	18	456	49.7	7.39	640.88	19	protein metabolism;other metabolic processes		nucleic acid binding activity;other molecular function	Pf00009, Pf03143, Pf03144		ENSOCUG00000002683	TUFM	G1SI29	1.27	0.984318
High	A0A5F9D5I0	Prolylcarboxypeptidase [OS=Oryctolagus cuniculus]	15.237	9	2	11	2	450	50.7	5.68	48.6	2	protein metabolism		other molecular function	Pf05577		ENSOCUG00000000526	PRCP	A0A5F9D5I0	1.906	0.993224
High	A0A5F9CDZ6	Peptidylprolyl isomerase [OS=Oryctolagus cuniculus]	25.393	15	3	24	3	312	34.1	9.52	104.32	3			other molecular function	Pf00254		ENSOCUG00000013200	SDCBP2	A0A5F9CDZ6	2.184	0.966664
High	G1SPC7	Uncharacterized protein [OS=Oryctolagus cuniculus]	86.064	44	6	141	6	208	23.7	8.32	599.62	6	other metabolic processes			Pf02798					0.113	0.847414
High	G1T511	Uncharacterized protein [OS=Oryctolagus cuniculus]	35.566	13	6	30	6	587	67.6	5.87	99.67	6	RNA metabolism OR transcription;other metabolic processes	nucleus		Pf00397, Pf01846					2.215	0.962072
High	G1T6D1	60S ribosomal protein L23 [OS=Oryctolagus cuniculus]	64.746	54	7	100	7	140	14.9	10.51	340.13	7	protein metabolism;other metabolic processes	translational apparatus	other molecular function	Pf00238					1.548	0.984161
High	A0A5F9CLN2	Aldedh domain-containing protein [OS=Oryctolagus cuniculus]	111.822	30	15	197	15	474	52	7.21	618.43	15			other molecular function	Pf00171					0.208	0.93483
High	G1T616	Phosphoglucomutase 2 [OS=Oryctolagus cuniculus]	40.381	18	9	47	9	756	83.3	8.24	184.32	9	other metabolic processes	cytosol	other molecular function	Pf00408, Pf02878, Pf02879, Pf02880		ENSOCUG00000013740	PGM2	G1T616	1.762	0.992051
High	A0A5F9DGH8	RNA binding motif protein 39 [OS=Oryctolagus cuniculus]	56.876	28	10	76	10	508	57.1	10.01	245.43	10	RNA metabolism OR transcription;other metabolic processes	nucleus	nucleic acid binding activity	Pf00076, Pf15519					3.369	0.882005
High	A0A5F9CS97	Amine oxidase [OS=Oryctolagus cuniculus]	119.708	26	16	199	16	763	84.3	6.67	600.76	16	other metabolic processes		other molecular function	Pf01179, Pf02727, Pf02728	100353463	ENSOCUG00000033151	AOC3	A0A5F9CS97	0.178	0.919839
High	G1U1T8	Glia maturation factor [OS=Oryctolagus cuniculus]	18.916	35	4	26	3	142	16.9	5.43	79.89	4	signal transduction;other biological processes		signal transduction activity or receptor binding;cytoskeletal activity;other molecular function	Pf00241					1.665	0.995122
High	A0A5F9D3M6	Alcohol dehydrogenase class-2 isozyme 2 [OS=Oryctolagus cuniculus]	263.204	63	18	558	15	379	40.3	7.64	2492.34	18	other metabolic processes	other cell component	other molecular function	Pf00107, Pf08240		ENSOCUG00000023401	ADH4	A0A5F9D3M6	0.05	0.575349
High	A0A5F9DM35	Serine/threonine-protein phosphatase [OS=Oryctolagus cuniculus]	44.202	24	7	78	1	350	40.1	6.2	281.7	7			other molecular function	Pf00149					1.423	0.993224
High	Q6R7Z3	Aldh1a1 [OS=Oryctolagus cuniculus]	48.989	68	7	173	1	96	10.9	8.13	577.63	7			other molecular function	Pf00171					0.01	6.32827e-17
High	A0A5F9CFR1	Heterogeneous nuclear ribonucleoprotein D like [OS=Oryctolagus cuniculus]	31.899	21	6	43	4	358	39.5	10.05	118.57	6		nucleus;other cell component	nucleic acid binding activity	Pf00076		ENSOCUG00000013805	HNRNPDL	A0A5F9CFR1	3.33	0.90135
High	G1SVS1	Protein MAK16 homolog [OS=Oryctolagus cuniculus]	10.6	15	3	3	3	298	35.2	5.45	9.3	3		nucleus		Pf01778, Pf04874	100340819	ENSOCUG00000008735	MAK16	G1SVS1; ocu:100340819	1.27	0.985831
High	B7NZK7	Procollagen-proline 4-dioxygenase [OS=Oryctolagus cuniculus]	40.748	19	6	17	6	555	62.9	6.19	78.95	6	protein metabolism;other metabolic processes	ER/Golgi	other molecular function	Pf08336, Pf13640	100355439		P4HA2	B7NZK7	100	6.32827e-17
High	G1SZ68	Dipeptidase [OS=Oryctolagus cuniculus]	13.794	9	2	14	2	437	48.1	6.1	57.76	2	protein metabolism;other metabolic processes;other biological processes	plasma membrane;other membranes;other cell component	enzyme regulator activity;other molecular function	Pf01244		ENSOCUG00000010392	DPEP1	G1SZ68	100	6.32827e-17
High	G1SMQ4	Costars family protein ABRACL [OS=Oryctolagus cuniculus]	17.818	62	3	24	3	81	9	5.8	119.88	3				Pf14705	100351010	ENSOCUG00000004884	ABRACL	G1SMQ4; ocu:100351010	1.413	0.995985
High	B8K132	Alpha-hemoglobin (Predicted) [OS=Oryctolagus cuniculus]	151.285	64	9	2000	9	142	15.6	8.22	7348.29	9	transport	cytosol	other molecular function	Pf00042			HBA	B8K132	0.506	0.993224
High	G1T419	Nucleoporin 205 [OS=Oryctolagus cuniculus]	7.516	2	2	2	2	2010	227.4	6.3	7.21	2	cell organization and biogenesis;transport	other membranes;nucleus	other molecular function	Pf11894		ENSOCUG00000012757	NUP205	G1T419	1.108	0.943856
High	G1SFU0	Uncharacterized protein [OS=Oryctolagus cuniculus]	114.238	76	18	174	18	207	23.5	6.7	604.35	18			other molecular function	Pf00071					1.487	0.987771
High	A0A5F9D2Q8	Heterogeneous nuclear ribonucleoprotein U [OS=Oryctolagus cuniculus]	272.427	39	33	629	33	825	90.4	6	2236.72	33		nucleus		Pf00622, Pf02037, Pf13671	100348766	ENSOCUG00000014469	HNRNPU	A0A5F9D2Q8; ocu:100348766	2.793	0.912818
High	U3KNZ4	Nucleoside diphosphate kinase [OS=Oryctolagus cuniculus]	137.331	47	10	437	5	213	24.6	9.8	1471.18	10	other metabolic processes		kinase activity;other molecular function	Pf00334					1.599	0.959251
High	G1SF70	Splicing regulatory glutamic acid and lysine rich protein 1 [OS=Oryctolagus cuniculus]	9.877	4	2	2	2	618	70.7	10.2	6.07	2		nucleus	nucleic acid binding activity	Pf00076		ENSOCUG00000001319	SREK1	G1SF70	100	6.32827e-17
High	G1SKN0	Uncharacterized protein [OS=Oryctolagus cuniculus]	168.814	57	16	162	16	453	48.2	8.72	710.97	16	protein metabolism		other molecular function	Pf00675, Pf05193					0.533	0.992051
High	A0A5F9D7H1	GOLD domain-containing protein [OS=Oryctolagus cuniculus]	25.308	22	5	64	4	172	18.8	8.06	197.31	5		other membranes;ER/Golgi		Pf01105					0.912	0.993224
High	A0A5F9DGZ3	Endoplasmic reticulum-Golgi intermediate compartment protein [OS=Oryctolagus cuniculus]	13.864	9	3	9	3	464	50.4	8.22	36.73	3	transport	other membranes;ER/Golgi		Pf07970, Pf13850					2.595	0.945028
High	G1SDM2	Uncharacterized protein [OS=Oryctolagus cuniculus]	11.743	8	2	4	2	337	36.8	9.74	13.02	2		other membranes		Pf00106					0.804	0.919443
High	R4WMA7	3-hydroxyhexobarbital dehydrogenase [OS=Oryctolagus cuniculus]	184.852	49	14	554	6	323	36.9	6.99	1772.49	14		other cell component	other molecular function	Pf00248	100348607		AKR1C29	ocu:100348607; R4WMA7	0.074	0.735284
High	G1TM86	G protein nucleolar 1 (putative) [OS=Oryctolagus cuniculus]	12.343	15	3	6	3	378	41.6	5.68	22.19	3	stress response		other molecular function	Pf01926		ENSOCUG00000002110	GNL1	G1TM86	2.159	0.992036
High	P62139	Serine/threonine-protein phosphatase PP1-alpha catalytic subunit [OS=Oryctolagus cuniculus]	64.572	36	10	81	4	330	37.5	6.33	305.23	10	cell-cell signaling;cell cycle OR cell proliferation;cell organization and biogenesis;protein metabolism;other metabolic processes;stress response;signal transduction;other biological processes	nucleus;other cell component	enzyme regulator activity;other molecular function	Pf00149, Pf16891	100009298		PPP1CA	ocu:100009298; P08128; P08129; P20653; P22802; P62139	1.107	0.995985
High	G1U2V8	Apolipoprotein C-III [OS=Oryctolagus cuniculus]	36.583	28	3	43	3	167	17.4	10.2	190.3	3	protein metabolism;other metabolic processes;transport	non-structural extracellular	other molecular function	Pf05778					0.398	0.806813
High	A0A5F9DT69	Dolichyl-diphosphooligosaccharide--protein glycosyltransferase 48 kDa subunit [OS=Oryctolagus cuniculus]	136.198	59	16	251	16	410	45.9	6.25	1086.41	16	protein metabolism;other metabolic processes	other membranes;ER/Golgi		Pf03345		ENSOCUG00000021391	DDOST	A0A5F9DT69	0.657	0.997106
High	G1SIT5	60S ribosomal protein L35 [OS=Oryctolagus cuniculus]	24.79	29	5	88	5	123	14.5	11.05	247.47	5	protein metabolism;RNA metabolism OR transcription;other metabolic processes	cytosol;translational apparatus	other molecular function	Pf00831					1.642	0.956678
High	Q29513	Glycine N-methyltransferase [OS=Oryctolagus cuniculus]	130.867	47	11	217	11	295	32.8	7.47	776.58	11	other metabolic processes	cytosol	other molecular function	Pf13649	100009512	ENSOCUG00000003858	GNMT	G1SKJ7; ocu:100009512; Q29513	0.05	0.579569
High	G1T1G4	Aminoadipate aminotransferase [OS=Oryctolagus cuniculus]	127.886	39	13	171	13	425	47.4	7.21	601.04	13	other metabolic processes		other molecular function	Pf00155	100355602	ENSOCUG00000011526	AADAT	G1T1G4; ocu:100355602	0.156	0.912818
High	G1SN68	Glutamine--tRNA ligase [OS=Oryctolagus cuniculus]	80.943	34	18	57	17	775	87.4	7.42	168.53	18	protein metabolism;RNA metabolism OR transcription;other metabolic processes;developmental processes;other biological processes	cytosol;other cell component	enzyme regulator activity;other molecular function	Pf00749, Pf03950, Pf04557, Pf04558	100356811	ENSOCUG00000005082	QARS1	G1SN68; ocu:100356811	1.739	0.992051
High	A0A0A0MQQ2	Protein S100 [OS=Oryctolagus cuniculus]	25.053	56	4	22	4	95	10.9	5.69	69.18	4	other metabolic processes;stress response;other biological processes	nucleus;other cell component	signal transduction activity or receptor binding;other molecular function	Pf00036, Pf01023		ENSOCUG00000022646	S100A12	A0A0A0MQQ2	0.106	0.107669
High	A0A5F9C499	SWI/SNF related, matrix associated, actin dependent regulator of chromatin subfamily c member 2 [OS=Oryctolagus cuniculus]	72.448	15	11	37	11	1207	131.7	5.57	144.63	11	other biological processes	nucleus		Pf00249, Pf04433, Pf16495, Pf16496, Pf16498		ENSOCUG00000017375	SMARCC2	A0A5F9C499	100	6.32827e-17
High	A0A5F9CVH4	PYD and CARD domain containing [OS=Oryctolagus cuniculus]	42.451	18	3	30	3	176	19.9	5.29	132.67	3	protein metabolism;stress response;other biological processes	cytosol	other molecular function	Pf00619, Pf02758		ENSOCUG00000004495	PYCARD	A0A5F9CVH4	0.428	0.413791
High	G1SKT4	ATP synthase subunit alpha [OS=Oryctolagus cuniculus]	385.128	65	36	1318	36	553	59.7	9.11	4841.35	36	other metabolic processes;transport;other biological processes	plasma membrane;other membranes;mitochondrion;nucleus	signal transduction activity or receptor binding;transporter activity;other molecular function	Pf00006, Pf00306, Pf02874	100356563	ENSOCUG00000003967	ATP5F1A	G1SKT4; ocu:100356563	0.78	0.995985
High	G1SZ23	3-hydroxybutyrate dehydrogenase 1 [OS=Oryctolagus cuniculus]	71.572	29	10	129	10	341	37.7	8.76	416.58	10		mitochondrion	other molecular function	Pf00106		ENSOCUG00000010327	BDH1	G1SZ23	0.342	0.940745
High	G1SPB2	mRNA cap guanine-N7 methyltransferase [OS=Oryctolagus cuniculus]	8.335	6	2	5	2	475	54.3	5.6	14.55	2	RNA metabolism OR transcription;other metabolic processes;other biological processes	nucleus;other cell component	nucleic acid binding activity;other molecular function	Pf03291	100340576	ENSOCUG00000005610	RNMT	G1SPB2; ocu:100340576	100	6.32827e-17
High	G1SJ57	Ribosome maturation protein SBDS [OS=Oryctolagus cuniculus]	7.865	16	3	9	3	250	28.7	8.75	22.66	3	cell organization and biogenesis			Pf01172, Pf09377, Pf20268	100353886	ENSOCUG00000003170	SBDS	G1SJ57; ocu:100353886	2.683	0.936221
High	P48738	Phosphatidylinositol transfer protein alpha isoform [OS=Oryctolagus cuniculus]	40.892	30	6	19	5	270	31.9	6.55	69.47	6	cell organization and biogenesis;transport	nucleus;other cell component	transporter activity;other molecular function	Pf02121	100328961	ENSOCUG00000000075	PITPNA	ocu:100328961; P48738	1.677	0.993224
High	G1SQB1	Methylmalonyl-CoA mutase, mitochondrial [OS=Oryctolagus cuniculus]	94.025	22	14	67	14	750	83	7.53	224.66	14	other metabolic processes;developmental processes;other biological processes	mitochondrion	other molecular function	Pf01642, Pf02310	100357233	ENSOCUG00000006092	MMUT	G1SQB1; ocu:100357233	0.323	0.897324
High	G1TNZ8	Uncharacterized protein [OS=Oryctolagus cuniculus]	25.34	8	5	15	5	703	77	7.15	44.44	5	transport;other biological processes	other membranes;ER/Golgi;nucleus	signal transduction activity or receptor binding;transporter activity;other molecular function	Pf00005, Pf00664					3.643	0.881714
High	A0A5F9DG36	Apolipoprotein B [OS=Oryctolagus cuniculus]	96.355	6	15	50	14	4121	463.2	7.65	144.66	15	transport		transporter activity	Pf01347, Pf06448, Pf09172		ENSOCUG00000005329	APOB	A0A5F9DG36	2.873	0.912818
High	G1SFX7	ADP-ribosylation factor 6 [OS=Oryctolagus cuniculus]	53.738	39	5	48	5	175	20.1	8.95	150.96	5	cell organization and biogenesis;transport;developmental processes;other biological processes	plasma membrane;other membranes;cytosol;other cytoplasmic organelle;other cell component	other molecular function	Pf00025	100345872	ENSOCUG00000001692	ARF6	G1SFX7; ocu:100345872	0.504	0.894187
High	B7NZM4	Developmentally regulated GTP binding protein 1 (Predicted) [OS=Oryctolagus cuniculus]	38.115	21	6	33	6	367	40.5	8.9	118.7	6			other molecular function	Pf01926, Pf02824, Pf16897	100328730		DRG1	B7NZM4; ocu:100328730	3.008	0.919443
High	A0A5F9DCD4	Clathrin heavy chain [OS=Oryctolagus cuniculus]	695.45	52	72	1095	72	1682	192.3	5.69	4564.31	72	transport	plasma membrane;other membranes;ER/Golgi	other molecular function	Pf00637, Pf01394, Pf09268, Pf13838	100338178	ENSOCUG00000016413	CLTC	A0A5F9DCD4; ocu:100338178	1.047	0.992939
High	A0A5F9DI70	Carboxylic ester hydrolase [OS=Oryctolagus cuniculus]	125.675	49	15	248	5	489	54.4	5.47	866.48	15			other molecular function	Pf00135					1.271	0.998977
High	G1TS42	Glycogen debranching enzyme [OS=Oryctolagus cuniculus]	301.375	37	46	286	46	1532	174.9	6.74	987.17	46	other metabolic processes	cytosol;nucleus;other cell component	other molecular function	Pf06202, Pf14699, Pf14701, Pf14702	100009066	ENSOCUG00000009465	AGL	G1TS42	0.314	0.977237
High	G1TJP0	Ubiquilin 2 [OS=Oryctolagus cuniculus]	48.933	16	7	43	3	614	64.4	5.15	166.04	7	protein metabolism;other metabolic processes;stress response;other biological processes	plasma membrane;other membranes;cytosol;nucleus;other cytoplasmic organelle;other cell component	other molecular function	Pf00240, Pf00627		ENSOCUG00000025886	UBQLN2	G1TJP0	2.431	0.963418
High	G1TM35	Fission, mitochondrial 1 [OS=Oryctolagus cuniculus]	42.286	13	3	69	3	207	22.6	8.51	284.03	3	cell organization and biogenesis;other metabolic processes;transport;signal transduction;other biological processes	other membranes;mitochondrion;ER/Golgi;other cytoplasmic organelle;other cell component	other molecular function	Pf14852, Pf14853		ENSOCUG00000023720	FIS1	G1TM35	0.592	0.849539
High	G1SMM6	Betaine--homocysteine S-methyltransferase [OS=Oryctolagus cuniculus]	105.7	38	10	201	2	382	41.1	8.02	837.54	10	other metabolic processes		other molecular function	Pf02574					0.044	0.536553
High	G1SHF7	Ly1 antibody reactive [OS=Oryctolagus cuniculus]	82.192	32	11	68	11	377	41.8	9.48	299.57	11	RNA metabolism OR transcription;other metabolic processes;developmental processes;other biological processes	nucleus;other cell component	nucleic acid binding activity;other molecular function	Pf08790, Pf17848	100342014	ENSOCUG00000002386	LYAR	G1SHF7; ocu:100342014	3.378	0.891137
High	U3KPJ6	Alkylglycerone-phosphate synthase [OS=Oryctolagus cuniculus]	29.242	11	5	17	5	680	75	7.5	55.66	5	other metabolic processes	nucleus;other cytoplasmic organelle	other molecular function	Pf01565, Pf02913	100353420	ENSOCUG00000011521	AGPS	ocu:100353420; U3KPJ6	2.266	0.976658
High	P07452	Carbonic anhydrase 1 [OS=Oryctolagus cuniculus]	62.137	51	9	58	9	235	25.7	8.15	194.88	9	other metabolic processes	other cell component	other molecular function	Pf00194			CA1	P07452	0.436	0.919893
High	G1SR28	Platelet activating factor acetylhydrolase 1b catalytic subunit 3 [OS=Oryctolagus cuniculus]	8.166	13	3	18	3	231	25.8	7.11	42.68	3	other metabolic processes;other biological processes	other cell component	other molecular function	Pf13472	100356244	ENSOCUG00000006470	PAFAH1B3	G1SR28; ocu:100356244	1.766	0.992051
High	G1T0N4	Nucleophosmin [OS=Oryctolagus cuniculus]	222.628	43	16	555	16	294	32.6	4.77	2167.88	16		nucleus	nucleic acid binding activity	Pf03066, Pf16276					5.331	0.771176
High	G1TCW2	SH3 domain-containing protein [OS=Oryctolagus cuniculus]	37.154	39	6	55	6	214	23.7	5.68	215.15	6				Pf00018, Pf12796					1.483	0.993224
High	P47814	Eukaryotic translation initiation factor 1A [OS=Oryctolagus cuniculus]	31.724	33	5	45	3	144	16.5	5.24	132.84	5	protein metabolism;other metabolic processes		nucleic acid binding activity	Pf01176			EIF1A	P47814	2.489	0.940845
High	A0A5F9DMU0	Kinesin-like protein [OS=Oryctolagus cuniculus]	8.564	3	2	4	2	684	77.5	6.58	10.14	2	other biological processes	cytoskeleton	cytoskeletal activity;other molecular function	Pf00225		ENSOCUG00000010466	KIF2A	A0A5F9DMU0	7.576	0.363872
High	G1TST9	DNA helicase [OS=Oryctolagus cuniculus]	71.891	12	14	47	11	1940	220.6	5.97	158.81	14	cell organization and biogenesis;protein metabolism;other metabolic processes;other biological processes	cytoskeleton;nucleus;other cell component	nucleic acid binding activity;other molecular function	Pf00176, Pf00271, Pf00385, Pf00628, Pf06461, Pf06465, Pf08073, Pf08074		ENSOCUG00000008215	CHD4	G1TST9	3.965	0.822187
High	A0A5F9DDY0	Uncharacterized protein [OS=Oryctolagus cuniculus]	92.599	49	14	198	14	294	31.8	9.22	691.38	14				Pf01571, Pf08669					0.044	0.533255
High	G1SMT2	Niban apoptosis regulator 2 [OS=Oryctolagus cuniculus]	68.189	26	10	41	10	709	79.7	5.44	146.62	10	cell-cell signaling;RNA metabolism OR transcription;other metabolic processes;transport;other biological processes	plasma membrane;other membranes;cytosol;nucleus;other cell component	other molecular function			ENSOCUG00000004918	NIBAN2	G1SMT2	2.773	0.939157
High	A0A5F9C4D8	UTP--glucose-1-phosphate uridylyltransferase [OS=Oryctolagus cuniculus]	394.978	76	31	717	31	513	57.5	8.28	2809.8	31	other metabolic processes		other molecular function	Pf01704					0.131	0.884162
High	G1U0Z7	Centromere protein V [OS=Oryctolagus cuniculus]	10.309	9	2	12	2	303	33.5	9.83	44.4	2	cell organization and biogenesis;other biological processes	other membranes;cytosol;cytoskeleton;nucleus;other cell component	other molecular function	Pf04828		ENSOCUG00000010483	CENPV	G1U0Z7	1.774	0.993224
High	A0A5F9CXS8	Collagen alpha-1(I) chain [OS=Oryctolagus cuniculus]	4.491	3	2	9	2	922	86	6.96	15.66	2				Pf01391		ENSOCUG00000012881	COL1A1	A0A5F9CXS8	3.825	0.854072
High	Q29504	Ubiquitin-like modifier-activating enzyme 1 [OS=Oryctolagus cuniculus]	397.243	54	42	708	42	1058	117.6	5.78	2802.71	42	protein metabolism;other metabolic processes	mitochondrion;nucleus;other cell component	other molecular function	Pf00899, Pf09358, Pf10585, Pf16190, Pf16191	100009225		UBA1	ocu:100009225; Q29504	2.361	0.919839
High	Q09YN6	Caveolin-1 [OS=Oryctolagus cuniculus]	16.548	29	4	13	4	178	20.6	6.02	39.09	4	cell-cell signaling;cell cycle OR cell proliferation;cell organization and biogenesis;protein metabolism;other metabolic processes;stress response;transport;developmental processes;signal transduction;other biological processes	plasma membrane;other membranes;ER/Golgi;other cytoplasmic organelle;other cell component	signal transduction activity or receptor binding;enzyme regulator activity;other molecular function	Pf01146	100008837	ENSOCUG00000014520	CAV1	ocu:100008837; Q09YN6	1.25	0.993224
High	G1SY28	Cytochrome c oxidase subunit [OS=Oryctolagus cuniculus]	13.015	43	2	21	2	109	12.3	9.25	92.81	2	other metabolic processes;transport	other membranes;mitochondrion	transporter activity	Pf02046					0.581	0.919839
High	G1SL72	Acyl-coenzyme A oxidase [OS=Oryctolagus cuniculus]	299.09	45	27	480	1	713	79.2	8.46	1797.74	27	other metabolic processes;other biological processes	cytosol;other cytoplasmic organelle	other molecular function	Pf01756, Pf02770, Pf14749		ENSOCUG00000004155	ACOX2	G1SL72	0.035	0.0163346
High	A0A5F9CBI8	Succinate dehydrogenase [ubiquinone] iron-sulfur subunit, mitochondrial [OS=Oryctolagus cuniculus]	47.161	36	12	107	1	279	31.6	8.72	289.58	12	other metabolic processes		other molecular function	Pf13085, Pf13534		ENSOCUG00000035288	SDHB	A0A5F9CBI8	0.49	0.977372
High	A0A5F9DMZ0	Procollagen-proline 4-dioxygenase [OS=Oryctolagus cuniculus]	93.201	37	14	57	14	534	60.9	6.23	224.42	14	protein metabolism;other metabolic processes	ER/Golgi	other molecular function	Pf08336, Pf13640	100340270	ENSOCUG00000009739	P4HA1	A0A5F9DMZ0; ocu:100340270	3.634	0.835726
High	G1T545	Lactoylglutathione lyase [OS=Oryctolagus cuniculus]	72.196	64	11	159	11	184	20.7	5.3	443.14	11			other molecular function	Pf00903					0.219	0.940845
High	A0A5F9CKU4	Uncharacterized protein [OS=Oryctolagus cuniculus]	203.546	44	30	295	1	552	63	7.46	987.61	30	other biological processes		cytoskeletal activity;other molecular function	Pf02029		ENSOCUG00000008127	CALD1	A0A5F9CKU4	0.576	0.83129
High	A0A5F9DNW8	Small nuclear ribonucleoprotein-associated protein [OS=Oryctolagus cuniculus]	4.443	10	2	7	2	231	23.7	10.9	16.02	2		nucleus	nucleic acid binding activity	Pf01423					4.06	0.807287
High	G1SKS8	Microtubule-associated protein [OS=Oryctolagus cuniculus]	264.338	47	40	246	40	1271	133.6	5.63	858.05	40	cell organization and biogenesis	cytoskeleton;other cell component	cytoskeletal activity	Pf00418		ENSOCUG00000003956	MAP4	G1SKS8	2.458	0.919839
High	G1U2E6	Prohibitin [OS=Oryctolagus cuniculus]	130.539	73	20	327	20	299	33.3	9.83	1007.85	20	cell cycle OR cell proliferation;cell organization and biogenesis;other metabolic processes;stress response;transport;developmental processes;signal transduction;other biological processes	plasma membrane;other membranes;mitochondrion;nucleus;other cell component	other molecular function	Pf01145	100341779	ENSOCUG00000026538	PHB2	G1U2E6; ocu:100341779	1.376	0.977237
High	A0A5F9CP20	Keratin 16 [OS=Oryctolagus cuniculus]	155.968	29	23	503	9	561	61.3	5.92	1390.39	23		cytoskeleton	other molecular function	Pf00038		ENSOCUG00000011781	KRT16	A0A5F9CP20	37.315	0.129695
High	G1SSK8	Citrate synthase [OS=Oryctolagus cuniculus]	101.541	47	16	206	16	453	50.4	7.88	667.63	16	other metabolic processes	mitochondrion	other molecular function	Pf00285		ENSOCUG00000007216	CS	G1SSK8	1.817	0.949619
High	A0A5F9DHZ2	Uncharacterized protein [OS=Oryctolagus cuniculus]	226.135	47	34	345	5	554	63.7	7.91	1137.67	34	other biological processes		cytoskeletal activity;other molecular function	Pf02029		ENSOCUG00000008127	CALD1	A0A5F9DHZ2	1.353	0.977237
High	A0A5F9CDR4	Switching B cell complex subunit SWAP70 [OS=Oryctolagus cuniculus]	20.401	10	5	17	5	527	62	6.42	43.57	5				Pf00169		ENSOCUG00000008896	SWAP70	A0A5F9CDR4	2.236	0.975335
High	Q0QF14	Succinate dehydrogenase (quinone) [OS=Oryctolagus cuniculus]	132.873	44	16	166	1	520	56.7	6.76	556.86	16	other metabolic processes	other membranes;mitochondrion	other molecular function	Pf00890, Pf02910			SDHA	Q0QF14	0.53	0.912818
High	U3KML1	Biglycan [OS=Oryctolagus cuniculus]	98.091	39	14	154	13	394	43.9	7.75	519.59	14	protein metabolism;other metabolic processes;developmental processes	non-structural extracellular;extracellular matrix;plasma membrane;other membranes;ER/Golgi;other cell component	other molecular function	Pf01462, Pf13855	100008663	ENSOCUG00000023931	BGN	U3KML1	2.232	0.940845
High	A0A0B5JSH0	Laminin beta 3 [OS=Oryctolagus cuniculus]	63.06	13	11	34	11	1172	128.8	7.02	98.23	11		other cell component		Pf00053, Pf00055	100342905		LAMB3	A0A0B5JSH0; ocu:100342905	6.342	0.494782
High	A0A5F9CQX3	Protein transport protein SEC23 [OS=Oryctolagus cuniculus]	45.871	12	7	32	5	741	83.7	7.17	114.29	7	cell organization and biogenesis;transport	other membranes;cytosol;ER/Golgi	other molecular function	Pf00626, Pf04810, Pf04811, Pf04815, Pf08033		ENSOCUG00000015079	SEC23B	A0A5F9CQX3	2.258	0.977237
High	P80584	Tubulin-specific chaperone A [OS=Oryctolagus cuniculus]	26.057	30	6	48	6	108	12.7	5.27	128.03	6	cell organization and biogenesis;other biological processes	cytoskeleton;other cell component	cytoskeletal activity	Pf02970			TBCA	P80584	2.65	0.926525
High	A0A5F9CA37	Solute carrier family 38 member 3 [OS=Oryctolagus cuniculus]	17.634	5	2	9	2	521	57	6.87	32.08	2		other membranes		Pf01490		ENSOCUG00000011686	SLC38A3	A0A5F9CA37	3.13	0.91421
High	A0A5F9DSK6	Versican [OS=Oryctolagus cuniculus]	28.611	7	7	18	7	1692	185.5	5.06	47.46	7	cell adhesion	non-structural extracellular	other molecular function	Pf00008, Pf00059, Pf00084, Pf00193, Pf07686		ENSOCUG00000002613	VCAN	A0A5F9DSK6	6.536	0.477125
High	G1SI31	Family with sequence similarity 162 member A [OS=Oryctolagus cuniculus]	25.278	28	5	16	5	155	17.6	10.04	46.68	5	stress response;other biological processes	other membranes;cytosol;mitochondrion		Pf06388	100359151	ENSOCUG00000002686	FAM162A	G1SI31; ocu:100359151	1.642	0.993224
High	G1SYQ5	Coatomer subunit delta [OS=Oryctolagus cuniculus]	138.661	54	28	166	28	516	57.8	6.29	538.14	28	transport	other membranes;ER/Golgi		Pf00928, Pf01217					1.344	0.992051
High	G1U354	26S proteasome non-ATPase regulatory subunit 8 [OS=Oryctolagus cuniculus]	27.168	18	7	52	3	391	44.1	9.82	129.43	7	protein metabolism	other cell component		Pf10075		ENSOCUG00000026553	PSMD8	G1U354	1.217	0.997496
High	P07489	Transthyretin [OS=Oryctolagus cuniculus]	91.744	85	10	202	10	127	13.6	6.15	748.82	10	other metabolic processes;transport;signal transduction	non-structural extracellular	signal transduction activity or receptor binding;other molecular function	Pf00576			TTR	P07489	1.556	0.969248
High	Q9TQQ8	Class MU glutathione S-transferase isozyme R11, class MU GST-RL1 [OS=Oryctolagus cuniculus]	10.92	85	2	32	1	20	2.3	9	73.73	2	other metabolic processes								1.361	0.995985
High	Q6PV81	Gap junction protein [OS=Oryctolagus cuniculus]	6.271	9	2	7	2	245	27.7	8.7	19.91	2	other biological processes	plasma membrane;other membranes		Pf00029					0.35	0.673581
High	G1SRQ7	Non-SMC condensin I complex subunit G [OS=Oryctolagus cuniculus]	9.997	2	2	5	2	1014	114.3	5.52	13.64	2	cell cycle OR cell proliferation;cell organization and biogenesis;other biological processes	nucleus;other cell component		Pf12719	100347720	ENSOCUG00000006792	NCAPG	G1SRQ7; ocu:100347720	1.657	0.995985
High	G1TM29	Aldehyde dehydrogenase 16 family member A1 [OS=Oryctolagus cuniculus]	20.467	7	4	7	4	690	73.1	7.56	21.86	4			other molecular function	Pf00171		ENSOCUG00000026756	ALDH16A1	G1TM29	0.189	0.374719
High	G1T239	ATPase H+ transporting V0 subunit d1 [OS=Oryctolagus cuniculus]	17.85	9	3	4	3	541	59.9	6.54	13.75	3	transport	other membranes;other cytoplasmic organelle	transporter activity	Pf01992		ENSOCUG00000011850	ATP6V0D1	G1T239	1.976	0.992939
High	G1T5Y1	Mitogen-activated protein kinase [OS=Oryctolagus cuniculus]	37.534	27	7	34	5	364	41.9	7.74	127.52	7	cell cycle OR cell proliferation;protein metabolism;other metabolic processes;stress response;transport;developmental processes;signal transduction;other biological processes	plasma membrane;other membranes;cytosol;cytoskeleton;mitochondrion;ER/Golgi;nucleus;other cytoplasmic organelle;other cell component	kinase activity;other molecular function	Pf00069		ENSOCUG00000013692	MAPK1	G1T5Y1	2.255	0.957046
High	A0A5F9C8G6	Small monomeric GTPase [OS=Oryctolagus cuniculus]	28.558	36	7	34	3	233	26.2	6.4	72.77	7	signal transduction	plasma membrane;other membranes	other molecular function	Pf00071		ENSOCUG00000005992	RALB	A0A5F9C8G6	1.007	0.993224
High	G1TAK0	Proline rich coiled-coil 2C [OS=Oryctolagus cuniculus]	13.702	2	5	11	5	2778	304.7	9.04	25.03	5	cell organization and biogenesis;developmental processes	cytosol	other molecular function	Pf07001		ENSOCUG00000015914	PRRC2C	G1TAK0	2.24	0.974327
High	G1TCQ4	Glucosamine-6-phosphate isomerase [OS=Oryctolagus cuniculus]	29.054	26	4	25	4	289	32.6	6.92	105.96	4	other metabolic processes	other cell component	other molecular function	Pf01182	100355853	ENSOCUG00000016963	GNPDA1	G1TCQ4; ocu:100355853	2.137	0.983578
High	P47844	Carbonyl reductase [NADPH] 1 [OS=Oryctolagus cuniculus]	163.786	62	14	408	2	277	30.4	7.06	1556.56	14	other metabolic processes	other cell component	other molecular function	Pf00106	100009528		CBR1	ocu:100009528; P47844	0.04	0.0576662
High	G1SJY8	Hydroxymethylglutaryl-CoA synthase [OS=Oryctolagus cuniculus]	10.51	4	2	38	1	544	59.8	5.49	113.85	2	other metabolic processes		other molecular function	Pf01154, Pf08540		ENSOCUG00000003569	HMGCS1	G1SJY8	0.01	6.32827e-17
High	G1TBT2	Eukaryotic elongation factor, selenocysteine-tRNA specific [OS=Oryctolagus cuniculus]	8.68	5	3	4	3	592	64.3	8.41	8.86	3	protein metabolism;other metabolic processes	other cell component	nucleic acid binding activity;other molecular function	Pf00009	100338901	ENSOCUG00000016517	EEFSEC	G1TBT2; ocu:100338901	0.01	6.32827e-17
High	A0A5F9CTV5	Protein-L-isoaspartate O-methyltransferase [OS=Oryctolagus cuniculus]	42.603	37	6	23	6	252	26.4	6.87	89.55	6	protein metabolism;other metabolic processes		other molecular function	Pf01135		ENSOCUG00000000499	PCMT1	A0A5F9CTV5	2.522	0.919839
High	G1T5H8	Eukaryotic translation initiation factor 4B [OS=Oryctolagus cuniculus]	121.694	33	22	156	22	631	71.3	5.9	528.43	22	cell organization and biogenesis	cytosol	nucleic acid binding activity	Pf00076		ENSOCUG00000013484	EIF4B	G1T5H8	1.708	0.983578
High	G1SUA4	Uncharacterized protein [OS=Oryctolagus cuniculus]	21.172	16	3	22	2	185	21.4	4.93	101.98	3	stress response	cytoskeleton;nucleus;other cell component	other molecular function	Pf00385, Pf01393					2.169	0.983578
High	A0A5F9D5N1	Uncharacterized protein [OS=Oryctolagus cuniculus]	10.722	27	3	39	3	98	10.9	11.33	101.69	3									1.602	0.993224
High	A0A5F9CLC1	S-adenosylmethionine synthase [OS=Oryctolagus cuniculus]	101.907	34	11	233	7	396	43.5	5.71	770.46	11	other metabolic processes		other molecular function	Pf00438, Pf02772, Pf02773					0.083	0.780711
High	G1SRL4	Alpha-galactosidase [OS=Oryctolagus cuniculus]	29.294	20	6	27	6	410	46.4	5.24	79.19	6	other metabolic processes	other cytoplasmic organelle	other molecular function	Pf16499, Pf17450	100350048	ENSOCUG00000006739	NAGA	G1SRL4; ocu:100350048	1.137	0.993224
High	G1SLD5	Hypoxia up-regulated 1 [OS=Oryctolagus cuniculus]	439.732	54	47	578	47	999	110.7	5.19	2283.58	47	stress response;transport;other biological processes	ER/Golgi	other molecular function	Pf00012		ENSOCUG00000004239	HYOU1	G1SLD5	1.828	0.945988
High	G1T0U0	Mitochondrial import inner membrane translocase subunit [OS=Oryctolagus cuniculus]	9.515	23	2	24	2	95	10.8	5.41	81.19	2	transport	other membranes;mitochondrion		Pf02953					1.292	0.998977
High	A0A5F9CHB9	Uncharacterized protein [OS=Oryctolagus cuniculus]	119.693	39	23	174	20	653	68.7	7.62	544.27	23	other biological processes	nucleus	nucleic acid binding activity	Pf00013, Pf09005					5.845	0.6344
High	A0A5F9DHE0	Biphenyl hydrolase like [OS=Oryctolagus cuniculus]	50.034	25	5	32	5	325	36.6	9.1	153.82	5				Pf00561	100352711	ENSOCUG00000009825	BPHL	A0A5F9DHE0	0.332	0.747748
High	G1SKF7	60S ribosomal protein L6 [OS=Oryctolagus cuniculus]	150.691	53	21	440	21	291	32.9	10.83	1390.8	21	protein metabolism;other metabolic processes	translational apparatus	other molecular function	Pf01159, Pf03868					1.472	0.970734
High	P00169	Cytochrome b5 [OS=Oryctolagus cuniculus]	74.373	48	6	369	6	134	15.3	5.33	1327.77	6		other membranes;cytosol;ER/Golgi	other molecular function	Pf00173	100328912; 100328915	ENSOCUG00000016235	CYB5A	ocu:100328912; ocu:100328915; P00169; Q28726	0.106	0.83129
High	U3KN40	Ubiquitin carboxyl-terminal hydrolase [OS=Oryctolagus cuniculus]	14.839	7	3	9	3	906	101.6	5.78	38.53	3	cell organization and biogenesis;protein metabolism;RNA metabolism OR transcription;other metabolic processes;other biological processes	plasma membrane;other membranes;cytosol;nucleus	signal transduction activity or receptor binding;other molecular function	Pf00443, Pf06337, Pf14836		ENSOCUG00000005926	USP4	U3KN40	100	6.32827e-17
High	G1SSL0	Endoplasmic reticulum resident protein 29 [OS=Oryctolagus cuniculus]	81.328	52	14	165	14	261	28.9	7.36	552.23	14	transport;other biological processes	ER/Golgi;other cell component		Pf07749, Pf07912	100354561	ENSOCUG00000007221	ERP29	G1SSL0; ocu:100354561	1.034	0.993224
High	G1TAM3	Tubulin folding cofactor B [OS=Oryctolagus cuniculus]	25.992	22	5	27	5	244	27.4	5.24	80.02	5		cytosol		Pf01302, Pf14560	100349455	ENSOCUG00000015978	TBCB	G1TAM3; ocu:100349455	1.583	0.993224
High	G1T7B3	ATP binding cassette subfamily A member 6 [OS=Oryctolagus cuniculus]	25.927	5	7	11	7	1618	183.8	8.12	31.08	7	transport	plasma membrane;other membranes;ER/Golgi;nucleus	transporter activity;other molecular function	Pf00005, Pf12698		ENSOCUG00000014380	ABCA6	G1T7B3	0.803	0.965526
High	A0A5F9DW69	Asp-B-Hydro_N domain-containing protein [OS=Oryctolagus cuniculus]	23.539	9	2	6	2	584	63.7	5.22	35.14	2	protein metabolism;other metabolic processes	other membranes;cytosol;ER/Golgi	other molecular function	Pf05279					0.349	0.411134
High	G1T1V5	Carbonic anhydrase [OS=Oryctolagus cuniculus]	196.865	56	17	471	17	317	35.9	8.76	1700.56	17		other membranes;other cell component	other molecular function	Pf00194		ENSOCUG00000011736	CA3	G1T1V5	0.119	0.864366
High	G1SHG0	60S ribosomal protein L31 [OS=Oryctolagus cuniculus]	38.88	52	7	164	7	125	14.5	10.54	494.63	7	protein metabolism;other metabolic processes	translational apparatus	other molecular function	Pf01198					2.189	0.927046
High	G1SL51	CD2 cytoplasmic tail binding protein 2 [OS=Oryctolagus cuniculus]	15.495	16	3	3	3	340	37.5	4.58	10.1	3		cytosol;nucleus	other molecular function	Pf02213	100345033	ENSOCUG00000004129	CD2BP2	G1SL51; ocu:100345033	100	6.32827e-17
High	A0A5F9D0P9	Transcription elongation factor [OS=Oryctolagus cuniculus]	49.275	33	8	57	3	301	33.9	8.38	197.88	8	RNA metabolism OR transcription;other metabolic processes	nucleus	nucleic acid binding activity;other molecular function	Pf01096, Pf07500, Pf08711	100353663	ENSOCUG00000006751	LYPLA1	A0A5F9D0P9; ocu:100353663	3.507	0.884162
High	G1TII2	Reticulon [OS=Oryctolagus cuniculus]	16.266	4	4	22	4	977	106.2	5.07	66.9	4	cell organization and biogenesis;other biological processes	other membranes;ER/Golgi;other cell component		Pf02453		ENSOCUG00000027508	RTN3	G1TII2	0.43	0.838473
High	G1TIS5	Annexin [OS=Oryctolagus cuniculus]	263.192	66	26	851	2	334	37.4	7.42	3253.89	26	cell organization and biogenesis;protein metabolism;other metabolic processes;stress response;transport;developmental processes;signal transduction;other biological processes	non-structural extracellular;plasma membrane;other membranes;cytosol;cytoskeleton;nucleus;other cytoplasmic organelle	enzyme regulator activity;other molecular function	Pf00191		ENSOCUG00000015493	ANXA1	G1TIS5	4.574	0.762413
High	A0A5F9CXZ6	Ras suppressor protein 1 [OS=Oryctolagus cuniculus]	63.728	50	8	85	8	277	31.5	8.65	410.63	8				Pf13855	100350275	ENSOCUG00000030399	RSU1	A0A5F9CXZ6; ocu:100350275	1.303	0.997496
High	G1SDG8	Nucleolar and coiled-body phosphoprotein 1 [OS=Oryctolagus cuniculus]	97.998	28	16	139	16	702	73.7	9.31	426.09	16		nucleus		Pf05022					4.55	0.76773
High	G1SWK4	Derlin [OS=Oryctolagus cuniculus]	8.265	10	2	9	2	251	28.8	9.51	27.51	2	protein metabolism;other metabolic processes;stress response;transport;signal transduction;other biological processes	other membranes;ER/Golgi;other cytoplasmic organelle	signal transduction activity or receptor binding;other molecular function	Pf04511	100355027	ENSOCUG00000009112	DERL1	G1SWK4; ocu:100355027	0.2	0.168839
High	G1SQ02	Peroxiredoxin-1 [OS=Oryctolagus cuniculus]	146.115	79	19	576	17	199	22.1	8.13	1699.47	19	other biological processes	other cell component	other molecular function	Pf00578, Pf10417					1.334	0.980049
High	G1TM00	VPS26, retromer complex component A [OS=Oryctolagus cuniculus]	14.727	15	3	6	3	327	38.1	6.57	20.12	3	transport	other membranes;cytosol;other cytoplasmic organelle		Pf03643		ENSOCUG00000001513	VPS26A	G1TM00	0.802	0.927742
High	G1TGT5	Hydroxysteroid 17-beta dehydrogenase 12 [OS=Oryctolagus cuniculus]	18.971	25	6	28	6	312	34.7	9.48	64.17	6	cell organization and biogenesis;other biological processes	extracellular matrix;other membranes;ER/Golgi	other molecular function	Pf00106	100346603	ENSOCUG00000016351	HSD17B12	G1TGT5; ocu:100346603	0.938	0.992939
High	G1TTB5	Serine and arginine rich splicing factor 4 [OS=Oryctolagus cuniculus]	38.461	14	7	47	5	486	55.5	11.59	132.11	7			nucleic acid binding activity	Pf00076		ENSOCUG00000001837	SRSF4	G1TTB5	2.691	0.922156
High	P22000	Serum amyloid A-2 protein [OS=Oryctolagus cuniculus]	40.745	52	7	91	1	122	13.4	7.43	245.56	7	stress response	non-structural extracellular		Pf00277	100009259		SAA2	ocu:100009259; P22000	0.01	6.32827e-17
High	A0A5F9C371	A-kinase anchoring protein 8 [OS=Oryctolagus cuniculus]	10.284	5	3	5	3	652	71.5	5.2	13.97	3		nucleus	nucleic acid binding activity	Pf04988		ENSOCUG00000004051	AKAP8	A0A5F9C371	5.384	0.646991
High	A0A5F9C5Y4	Phosphoacetylglucosamine mutase [OS=Oryctolagus cuniculus]	38.141	16	6	38	6	501	55.2	6.49	118.82	6	other metabolic processes		other molecular function	Pf00408, Pf02878		ENSOCUG00000010803	PGM3	A0A5F9C5Y4	1.026	0.993224
High	A0A5F9DFJ9	Glyceraldehyde-3-phosphate dehydrogenase [OS=Oryctolagus cuniculus]	453.203	83	27	2040	15	333	35.8	8.35	7447.85	27	other metabolic processes		other molecular function	Pf00044, Pf02800					2.221	0.926525
High	G1T5V5	Sorbin and SH3 domain containing 1 [OS=Oryctolagus cuniculus]	16.516	3	3	8	3	1267	138.7	7.8	26.11	3				Pf00018, Pf02208, Pf07653, Pf14604		ENSOCUG00000013647	SORBS1	G1T5V5	0.01	6.32827e-17
High	G1SL95	Phosphomannomutase [OS=Oryctolagus cuniculus]	24.448	31	7	25	7	245	27.8	6.39	54.2	7	other metabolic processes	cytosol;nucleus;other cell component	other molecular function	Pf03332	100347397	ENSOCUG00000004186	PMM2	G1SL95; ocu:100347397	1.302	0.998977
High	G1U5X6	2-oxoisovalerate dehydrogenase subunit alpha [OS=Oryctolagus cuniculus]	76.018	34	11	61	11	444	50.6	8.27	233.24	11	other metabolic processes	mitochondrion	other molecular function	Pf00676					0.381	0.825834
High	A0A5F9D1N8	Vinculin [OS=Oryctolagus cuniculus]	339.466	47	51	484	51	1241	134.8	6.96	1741.48	51	cell adhesion	plasma membrane;other membranes;cytoskeleton;other cell component	cytoskeletal activity;other molecular function	Pf01044		ENSOCUG00000003163	VCL	A0A5F9D1N8	1.515	0.966829
High	U3KNU0	Aldo_ket_red domain-containing protein [OS=Oryctolagus cuniculus]	230.289	63	17	701	2	309	35.5	7.42	2422.29	17		other cell component	other molecular function	Pf00248					0.077	0.190395
High	G1SWY2	Dehydrogenase E1 and transketolase domain containing 1 [OS=Oryctolagus cuniculus]	107.579	20	10	38	10	1058	117.4	7.43	157	10	other metabolic processes;developmental processes	mitochondrion	other molecular function	Pf00676, Pf02779, Pf16870		ENSOCUG00000009296	DHTKD1	G1SWY2	0.01	6.32827e-17
High	G1SQT2	Enhancer of mRNA-decapping protein 4 [OS=Oryctolagus cuniculus]	50.772	11	8	17	8	1404	151.9	5.82	63.84	8	RNA metabolism OR transcription;other metabolic processes	nucleus;other cell component		Pf16529	100352833	ENSOCUG00000006327	EDC4	G1SQT2; ocu:100352833	6.912	0.421531
High	G1TW41	UDP-glucuronosyltransferase [OS=Oryctolagus cuniculus]	128.402	35	13	309	8	531	61.1	8.46	990.65	13		other membranes	other molecular function	Pf00201		ENSOCUG00000026643	UGT2B16	G1TW41	0.112	0.83662
High	G1SRQ2	Ubiquitin carboxyl-terminal hydrolase [OS=Oryctolagus cuniculus]	45.607	37	6	61	6	230	26.2	5.05	204.25	6	protein metabolism;other metabolic processes		other molecular function	Pf01088		ENSOCUG00000006789	UCHL3	G1SRQ2	1.594	0.993224
High	P40826	Ubiquitin carboxyl-terminal hydrolase 14 [OS=Oryctolagus cuniculus]	64.706	28	10	33	10	493	55.9	5.41	120.67	10	protein metabolism;other metabolic processes;stress response	plasma membrane;other membranes;other cell component	other molecular function	Pf00443	100009078	ENSOCUG00000011595	USP14	ocu:100009078; P40826	1.906	0.983578
High	G1ST58	Cytokine induced apoptosis inhibitor 1 [OS=Oryctolagus cuniculus]	10.783	16	2	14	2	245	26	5.31	48.78	2	cell organization and biogenesis;other metabolic processes	other cell component	other molecular function	Pf05093, Pf08241		ENSOCUG00000007485	CIAPIN1	G1ST58	3.947	0.826139
High	P41982	Superoxide dismutase [Mn], mitochondrial [OS=Oryctolagus cuniculus]	69.919	34	7	73	7	202	22.6	7.39	280.54	7	other metabolic processes;stress response	mitochondrion	other molecular function	Pf00081, Pf02777			SOD2	P41982	0.128	0.779683
High	G1U522	Protein kinase cAMP-dependent type II regulatory subunit alpha [OS=Oryctolagus cuniculus]	97.942	47	14	98	12	401	45	4.92	387.3	14	other biological processes	plasma membrane;other membranes;cytoskeleton;other cell component	enzyme regulator activity;other molecular function	Pf00027, Pf02197	100008702	ENSOCUG00000012426	PRKAR2A	G1U522; ocu:100008702	1.253	0.997496
High	A0A5F9CZN0	ATP binding cassette subfamily F member 1 [OS=Oryctolagus cuniculus]	38.636	13	7	24	7	807	91.6	7.47	90.92	7			other molecular function	Pf00005		ENSOCUG00000002121	ABCF1	A0A5F9CZN0	3.13	0.905554
High	G1TAE2	ELAV-like protein [OS=Oryctolagus cuniculus]	64.193	37	10	100	10	382	42.2	9.09	326.85	10	cell organization and biogenesis;transport;other biological processes	cytosol;ER/Golgi;nucleus;other cell component	nucleic acid binding activity;other molecular function	Pf00076		ENSOCUG00000015871	ELAVL1	G1TAE2	3.032	0.898727
High	U3KPD5	Ribosomal protein L37 [OS=Oryctolagus cuniculus]	5.894	25	3	9	3	97	11.1	11.74	16.48	3	protein metabolism;other metabolic processes	cytosol;translational apparatus	nucleic acid binding activity;other molecular function	Pf01907	100355049	ENSOCUG00000029674	RPL37	ocu:100355049; U3KPD5	0.14	0.0494227
High	A0A5F9D391	Uncharacterized protein [OS=Oryctolagus cuniculus]	21.5	14	4	69	4	141	16.1	10.43	160.97	4	protein metabolism;other metabolic processes	cytosol;translational apparatus	other molecular function	Pf00935					1.017	0.996041
High	G1SS85	Glyoxylate and hydroxypyruvate reductase [OS=Oryctolagus cuniculus]	101.201	27	10	108	10	453	48.3	9.58	472.98	10	other metabolic processes	other cell component	other molecular function	Pf00389, Pf02826		ENSOCUG00000007031	GRHPR	G1SS85	0.176	0.919443
High	A0A5F9C5D8	SON DNA binding protein [OS=Oryctolagus cuniculus]	34.494	5	6	17	6	2248	243.2	5.41	51.18	6	other biological processes		nucleic acid binding activity	Pf17069		ENSOCUG00000003867	SON	A0A5F9C5D8	4.48	0.789712
High	A0A5F9CEX6	Maleylacetoacetate isomerase [OS=Oryctolagus cuniculus]	164.638	76	14	473	14	216	24.1	8.41	1754.24	14	other metabolic processes	other cell component	other molecular function	Pf13417, Pf14497	100357006	ENSOCUG00000026130	GSTZ1	A0A5F9CEX6; ocu:100357006	0.068	0.705227
High	A0A5F9D3D9	DnaJ heat shock protein family (Hsp40) member C13 [OS=Oryctolagus cuniculus]	8.47	1	2	3	2	2205	250.9	7.14	9.18	2	cell organization and biogenesis;other biological processes			Pf00226, Pf14237, Pf19432		ENSOCUG00000000587	DNAJC13	A0A5F9D3D9	1.652	0.998977
High	G1TRV4	40S ribosomal protein S19 [OS=Oryctolagus cuniculus]	20.834	54	6	96	3	71	7.8	10.43	220.68	6	protein metabolism;other metabolic processes	translational apparatus	other molecular function	Pf01090					0.932	0.992036
High	G1TU61	SAP30 binding protein [OS=Oryctolagus cuniculus]	7.911	10	2	2	2	349	38.3	7.74	5.51	2	other biological processes			Pf07818		ENSOCUG00000016220	SAP30BP	G1TU61	100	6.32827e-17
High	G1TQ67	Uncharacterized protein [OS=Oryctolagus cuniculus]	31.653	26	8	31	8	315	34.6	9.74	93.29	8			other molecular function	Pf00106					0.102	0.0949945
High	G1T8F7	NOP56 ribonucleoprotein [OS=Oryctolagus cuniculus]	123.566	39	16	92	16	594	65.4	9.33	352.73	16	other biological processes	nucleus;other cell component	nucleic acid binding activity;other molecular function	Pf01798, Pf08156	100352750	ENSOCUG00000014960	NOP56	G1T8F7; ocu:100352750	2.777	0.912818
High	G1U8J5	ATP synthase-coupling factor 6, mitochondrial [OS=Oryctolagus cuniculus]	58.345	51	7	73	7	108	12.4	9.7	281.54	7	other metabolic processes;transport	other membranes;mitochondrion	transporter activity	Pf05511					0.408	0.919839
High	B2ZDY6	T-complex protein 1 subunit alpha [OS=Oryctolagus cuniculus]	281.926	63	26	472	26	556	60.2	5.99	1781.52	26	other biological processes	cytosol	other molecular function	Pf00118					2.523	0.919443
High	B6V9S8	T-complex protein 1 subunit eta [OS=Oryctolagus cuniculus]	236.901	61	25	345	25	543	59.5	7.36	1220.02	25	other biological processes	cytosol	other molecular function	Pf00118					2.852	0.912818
High	G1SVA3	Proteasome 26S subunit, non-ATPase 11 [OS=Oryctolagus cuniculus]	103.528	54	19	137	19	422	47.4	6.48	454.77	19	cell organization and biogenesis;protein metabolism;other metabolic processes;other biological processes	other cell component		Pf01399, Pf18055, Pf18503	100354630	ENSOCUG00000008495	PSMD11	G1SVA3; ocu:100354630	1.899	0.961073
High	A0A5F9DJT3	Small acidic protein [OS=Oryctolagus cuniculus]	42.849	26	4	26	4	183	20.3	4.72	136.52	4				Pf15477	100340191; 100351756	ENSOCUG00000036088	C11orf58	A0A5F9DJT3; ocu:100340191; ocu:100351756	3.274	0.882005
High	A0A5F9DRH3	Ras-related protein Rab-25 [OS=Oryctolagus cuniculus]	6.414	10	3	9	2	286	31	7.99	20.02	3			other molecular function	Pf00071		ENSOCUG00000005634	RAB25	A0A5F9DRH3	8.056	0.262274
High	P18287	Apolipoprotein E [OS=Oryctolagus cuniculus]	36.31	31	8	61	4	311	35.5	6.84	163	8	cell organization and biogenesis;protein metabolism;other metabolic processes;transport;other biological processes	non-structural extracellular;extracellular matrix	signal transduction activity or receptor binding;other molecular function	Pf01442	100009337		APOE	ocu:100009337; P18287	0.374	0.919443
High	A0A5F9DTS0	Uncharacterized protein [OS=Oryctolagus cuniculus]	43.449	31	8	41	2	313	35.9	7.39	125.98	8			other molecular function	Pf05721					2.3	0.949619
High	G1SVB6	Glutamate dehydrogenase [OS=Oryctolagus cuniculus]	413.676	63	26	1097	26	484	53	8.29	3843.23	26	other metabolic processes		other molecular function	Pf00208, Pf02812					0.187	0.919846
High	G1SRW4	Elastin microfibril interfacer 1 [OS=Oryctolagus cuniculus]	61.682	20	13	62	13	982	102.1	5.35	185.69	13	cell adhesion;cell organization and biogenesis;developmental processes;other biological processes	non-structural extracellular;extracellular matrix;plasma membrane;other membranes	signal transduction activity or receptor binding;extracellular structural activity;other molecular function	Pf00386, Pf01391, Pf07546		ENSOCUG00000006872	EMILIN1	G1SRW4	2.122	0.940845
High	A0A5F9C3X3	Splicing factor 3a subunit 1 [OS=Oryctolagus cuniculus]	125.517	27	19	78	19	917	103	5.88	305.74	19	RNA metabolism OR transcription;other metabolic processes	nucleus	nucleic acid binding activity	Pf00240, Pf01805, Pf12230		ENSOCUG00000007633	SF3A1	A0A5F9C3X3	3.86	0.832809
High	A0A5F9DSP5	Cytochrome c oxidase subunit 7C, mitochondrial [OS=Oryctolagus cuniculus]	7.18	29	2	33	2	63	7.3	11	66.74	2	other metabolic processes	other membranes;mitochondrion		Pf02935					0.297	0.667929
High	A0A5F9C9Q2	Collagen type III alpha 1 chain [OS=Oryctolagus cuniculus]	7.462	2	2	6	2	1424	134.8	6.7	17.22	2	developmental processes		extracellular structural activity;other molecular function	Pf00093, Pf01391, Pf01410		ENSOCUG00000014988	COL3A1	A0A5F9C9Q2	1.838	0.993224
High	G1SER8	Profilin [OS=Oryctolagus cuniculus]	81.577	63	7	316	7	104	11.3	9.25	1100.56	7	cell organization and biogenesis;developmental processes;other biological processes	nucleus;other cell component	cytoskeletal activity;other molecular function	Pf00235		ENSOCUG00000001106	PFN1	G1SER8	2.111	0.929104
High	A0A5F9DKF6	40S ribosomal protein S4 [OS=Oryctolagus cuniculus]	157.725	61	23	548	23	265	29.8	10.15	1488.74	23	protein metabolism;other metabolic processes	translational apparatus	nucleic acid binding activity;other molecular function	Pf00467, Pf00900, Pf01479, Pf08071, Pf16121					1.504	0.968774
High	G1TRM4	40S ribosomal protein S11 [OS=Oryctolagus cuniculus]	49.624	44	10	183	10	158	18.4	10.3	430.04	10	protein metabolism;other metabolic processes	cytosol;translational apparatus	other molecular function	Pf00366, Pf16205					1.403	0.976592
High	A0A5F9DUA3	SEC22 homolog B, vesicle trafficking protein (gene/pseudogene) [OS=Oryctolagus cuniculus]	68.58	47	8	76	8	219	25	8.5	254.4	8	cell organization and biogenesis;transport	other membranes;ER/Golgi;other cell component	other molecular function	Pf00957, Pf13774		ENSOCUG00000026877	SEC22B	A0A5F9DUA3	0.819	0.992036
High	G1TKB3	Uncharacterized protein [OS=Oryctolagus cuniculus]	73.462	41	12	337	1	211	24.2	11.66	964.8	12	protein metabolism;other metabolic processes	translational apparatus	other molecular function	Pf01294					0.827	0.983578
High	G1SM52	Leucine rich repeat containing 59 [OS=Oryctolagus cuniculus]	73.501	36	12	103	12	307	34.9	9.52	396.8	12		other membranes;mitochondrion;ER/Golgi		Pf13855	100341121	ENSOCUG00000004613	LRRC59	G1SM52; ocu:100341121	1.093	0.998977
High	G1SIJ2	Acetyl-CoA acetyltransferase 1 [OS=Oryctolagus cuniculus]	284.344	55	19	497	19	427	45.1	9.06	2089.67	19	other metabolic processes	mitochondrion	other molecular function	Pf00108, Pf02803	100350797	ENSOCUG00000002882	ACAT1	G1SIJ2; ocu:100350797	0.122	0.867651
High	G1SYL9	SAP domain containing ribonucleoprotein [OS=Oryctolagus cuniculus]	29.232	34	6	41	6	210	23.6	6.19	123.4	6	other metabolic processes;transport;other biological processes	nucleus;other cell component	other molecular function	Pf02037	103348291	ENSOCUG00000010117	SARNP	G1SYL9; ocu:103348291	4.516	0.778532
High	G1SQ11	Delta-1-pyrroline-5-carboxylate synthase [OS=Oryctolagus cuniculus]	31.629	10	6	30	6	795	87.1	7.33	80.7	6	other metabolic processes	mitochondrion	kinase activity;other molecular function	Pf00171, Pf00696	100352530	ENSOCUG00000005956	ALDH18A1	G1SQ11	1.947	0.993224
High	G1SLF6	DNA replication licensing factor MCM3 [OS=Oryctolagus cuniculus]	143.054	34	21	79	21	808	91	5.82	298.64	21	cell cycle OR cell proliferation;cell organization and biogenesis;DNA metabolism;other metabolic processes	cytoskeleton;nucleus;other cell component	nucleic acid binding activity;other molecular function	Pf00493, Pf14551, Pf17207, Pf17855	100339825	ENSOCUG00000004273	MCM3	G1SLF6; ocu:100339825	2.215	0.958288
High	G1TE61	Importin subunit alpha [OS=Oryctolagus cuniculus]	8.148	8	3	9	3	536	59.9	4.98	20.42	3	RNA metabolism OR transcription;other metabolic processes;transport;other biological processes	other cell component	other molecular function	Pf00514, Pf01749, Pf16186	100350359	ENSOCUG00000017669	KPNA6	G1TE61	1.65	0.996456
High	G1TPH5	ADP ribosylation factor guanine nucleotide exchange factor 2 [OS=Oryctolagus cuniculus]	15.968	3	3	3	3	1784	201.5	6.44	10	3	cell organization and biogenesis;other metabolic processes;transport;signal transduction;other biological processes	other membranes;cytosol;cytoskeleton;ER/Golgi;other cytoplasmic organelle;other cell component	enzyme regulator activity;other molecular function	Pf01369, Pf09324, Pf12783, Pf16213, Pf20252		ENSOCUG00000005446	ARFGEF2	G1TPH5	0.01	6.32827e-17
High	G1SPV2	Tyrosine-protein kinase [OS=Oryctolagus cuniculus]	13.254	7	3	20	1	543	60.7	6.74	44.62	3	protein metabolism;other metabolic processes		kinase activity;other molecular function	Pf00017, Pf00018, Pf07714		ENSOCUG00000005874	YES1	G1SPV2	0.01	6.32827e-17
High	U3KPC4	Mitochondrial antiviral signaling protein [OS=Oryctolagus cuniculus]	35.146	22	8	29	8	541	55.4	6.84	86.39	8	stress response;signal transduction;other biological processes	other membranes;mitochondrion;other cytoplasmic organelle	other molecular function	Pf16739	100356540	ENSOCUG00000012269	MAVS	ocu:100356540; U3KPC4	0.987	0.993224
High	G1U1F5	UDPGT domain-containing protein [OS=Oryctolagus cuniculus]	173.143	36	14	358	4	564	63.6	8.27	1397.79	14		other membranes	other molecular function	Pf00201					0.046	0.553303
High	G1SR53	Alpha-L-fucosidase [OS=Oryctolagus cuniculus]	10.638	9	3	6	3	467	53.6	7.27	15.09	3	other metabolic processes		other molecular function	Pf01120, Pf16757		ENSOCUG00000006507	FUCA1	G1SR53	1.004	0.967811
High	A0A5F9DC87	Palladin, cytoskeletal associated protein [OS=Oryctolagus cuniculus]	10.523	2	2	5	2	1412	152.1	6.8	14.07	2	cell organization and biogenesis;other biological processes			Pf07679		ENSOCUG00000004900	PALLD	A0A5F9DC87	100	6.32827e-17
High	G1SYI2	G protein subunit beta 1 [OS=Oryctolagus cuniculus]	22.6	14	5	56	1	340	37.4	6	152.81	5	signal transduction	plasma membrane;other membranes	other molecular function	Pf00400	100337783	ENSOCUG00000010071	GNB1	G1SYI2; ocu:100337783	0.765	0.992036
High	G1SIJ6	Protein tyrosine kinase 7 (inactive) [OS=Oryctolagus cuniculus]	10.029	4	2	2	2	978	107.9	6.73	8.61	2	cell-cell signaling;cell organization and biogenesis;protein metabolism;other metabolic processes;stress response;developmental processes;signal transduction;other biological processes	plasma membrane;other membranes;other cell component	kinase activity;other molecular function	Pf07679, Pf07714, Pf13927		ENSOCUG00000002874	PTK7	G1SIJ6	1.482	0.993224
High	G1T8F8	Uncharacterized protein [OS=Oryctolagus cuniculus]	27.293	39	3	35	3	122	14.5	9.42	168.5	3	protein metabolism;other metabolic processes	translational apparatus	other molecular function	Pf01776					10.822	0.198199
High	G1TWC3	Thioredoxin related transmembrane protein 1 [OS=Oryctolagus cuniculus]	18.883	21	6	22	6	279	31.4	4.92	54.17	6	stress response	other membranes;ER/Golgi	other molecular function	Pf00085	100352282	ENSOCUG00000003980	TMX1	G1TWC3; ocu:100352282	2.281	0.949619
High	G1T7S1	Aldo_ket_red domain-containing protein [OS=Oryctolagus cuniculus]	168.378	43	11	223	7	332	37.2	7.72	781.12	11		other cell component	other molecular function	Pf00248					0.14	0.895331
High	A0A5S8H274	Glutathione S-transferase [OS=Oryctolagus cuniculus]	181.681	47	14	886	2	236	27	8.34	2490.08	14	other metabolic processes		other molecular function	Pf00043, Pf02798		ENSOCUG00000029486	GSTA5	A0A5S8H274	0.095	0.807439
High	U3KMS5	COP9 signalosome complex subunit 3 [OS=Oryctolagus cuniculus]	15.385	11	3	3	3	423	47.9	6.7	10.95	3	protein metabolism;other metabolic processes;developmental processes;other biological processes	cytosol;nucleus;other cell component		Pf01399	100341488	ENSOCUG00000002679	COPS3	ocu:100341488; U3KMS5	2.22	0.98685
High	G1T069	Nuclear pore complex protein [OS=Oryctolagus cuniculus]	8.077	4	2	7	2	925	106.5	5.4	22.07	2	cell organization and biogenesis;other metabolic processes;transport;developmental processes	other membranes;nucleus;other cell component	other molecular function	Pf04121	100349229	ENSOCUG00000010886	NUP107	G1T069; ocu:100349229	2.512	0.927972
High	G1STQ7	Transmembrane protein 97 [OS=Oryctolagus cuniculus]	8.324	9	2	13	2	225	25.9	9.17	38.99	2	other biological processes	plasma membrane;other membranes;ER/Golgi;nucleus;other cytoplasmic organelle		Pf05241	100348681	ENSOCUG00000007769	TMEM97	G1STQ7; ocu:100348681	0.107	0.121541
High	A0A5F9CX32	N-acetyltransferase domain-containing protein [OS=Oryctolagus cuniculus]	22.809	13	3	16	3	311	34.3	9.58	60.35	3		other membranes	other molecular function	Pf00583					0.724	0.939157
High	A0A5F9CI80	SRP receptor subunit alpha [OS=Oryctolagus cuniculus]	60.91	33	13	48	13	637	69.6	8.95	125.49	13	transport	other membranes;ER/Golgi	other molecular function	Pf00448, Pf02881, Pf04086	100344201	ENSOCUG00000017057	SRPRA	A0A5F9CI80; ocu:100344201	1.051	0.993224
High	G1TW45	Kinesin-like protein [OS=Oryctolagus cuniculus]	3.926	2	2	2	2	951	108.2	8.22	2.59	2	cell cycle OR cell proliferation;cell organization and biogenesis;protein metabolism;other metabolic processes;transport	cytoskeleton;ER/Golgi;other cell component	cytoskeletal activity;other molecular function	Pf00225, Pf10250		ENSOCUG00000021741	KIF3B	G1TW45	0.144	0.0524674
High	A0A5F9C7N7	X-ray repair cross complementing 6 [OS=Oryctolagus cuniculus]	12.717	5	2	12	2	558	64.2	9.28	33.33	2	cell organization and biogenesis;DNA metabolism;other metabolic processes;stress response	nucleus	nucleic acid binding activity;other molecular function	Pf02037, Pf02735, Pf03730, Pf03731		ENSOCUG00000006948	XRCC6	A0A5F9C7N7	2.265	0.949619
High	G1TBH6	Uncharacterized protein [OS=Oryctolagus cuniculus]	16.259	12	2	24	2	333	34.6	10.59	110.61	2		other membranes		Pf03647					0.237	0.230642
High	G1TC19	Carnitine palmitoyltransferase 2 [OS=Oryctolagus cuniculus]	72.564	27	13	53	13	609	68.2	7.87	165.65	13	other metabolic processes;developmental processes;other biological processes	mitochondrion;nucleus	other molecular function	Pf00755		ENSOCUG00000016639	CPT2	G1TC19	0.693	0.948788
High	G1TDD2	UBX domain protein 1 [OS=Oryctolagus cuniculus]	17.556	22	2	4	2	297	33.2	5.48	23.99	2	other biological processes	other membranes;cytosol;ER/Golgi;nucleus	other molecular function	Pf00627, Pf00789	100348858	ENSOCUG00000017278	UBXN1	G1TDD2; ocu:100348858	1.296	0.985924
High	G1T650	Oxoglutarate dehydrogenase (succinyl-transferring) [OS=Oryctolagus cuniculus]	59.521	13	9	39	4	1011	114.1	6.92	122.32	9	other metabolic processes		other molecular function	Pf00676, Pf02779, Pf16078, Pf16870	100346560	ENSOCUG00000013787	OGDHL	G1T650; ocu:100346560	0.01	6.32827e-17
High	G1SPZ7	Glutathione peroxidase [OS=Oryctolagus cuniculus]	130.031	65	11	289	11	200	21.8	7.27	1090.05	11	stress response;other biological processes		other molecular function	Pf00255					0.225	0.943614
High	A0A5F9DRC8	Importin subunit alpha [OS=Oryctolagus cuniculus]	24.734	6	2	21	1	484	54.1	5.68	84.24	2	transport	other cell component	other molecular function	Pf00514, Pf01749		ENSOCUG00000001818	KPNA4	A0A5F9DRC8	0.754	0.780711
High	G1SHT4	N-acetyltransferase domain-containing protein [OS=Oryctolagus cuniculus]	9.643	18	2	8	1	136	15.2	5.24	31.87	2			other molecular function	Pf00583					0.407	0.561043
High	U3KM71	ATP synthase subunit [OS=Oryctolagus cuniculus]	34.766	52	4	68	4	103	11.4	9.7	228.73	4	other metabolic processes;transport	other membranes;mitochondrion	transporter activity	Pf04718					0.283	0.550806
High	A0A5F9D0J0	AAA domain-containing protein [OS=Oryctolagus cuniculus]	7.295	4	3	10	1	726	80.2	7.99	20.37	3	protein metabolism	other membranes;mitochondrion	other molecular function	Pf00004, Pf01434, Pf06480, Pf17862					4.87	0.651618
High	A0A5F9C9L9	Endoplasmic reticulum protein 44 [OS=Oryctolagus cuniculus]	103.73	37	11	131	10	401	46.4	5.31	557.21	11				Pf00085, Pf13848		ENSOCUG00000004220	ERP44	A0A5F9C9L9	1.052	0.997496
High	A0A5F9CXV4	RNA 3'-terminal-phosphate cyclase (ATP) [OS=Oryctolagus cuniculus]	21.953	15	4	8	4	379	40.7	7.88	23.71	4	RNA metabolism OR transcription;other metabolic processes		other molecular function	Pf01137, Pf05189		ENSOCUG00000014247	RTCA	A0A5F9CXV4	2.81	0.919443
High	G1TI92	Uncharacterized protein [OS=Oryctolagus cuniculus]	60.853	29	9	93	8	210	24.2	7.39	336.93	9	stress response	nucleus;other cell component	nucleic acid binding activity	Pf00505, Pf09011					3.296	0.825936
High	G1SXX2	Serine/arginine-rich-splicing factor 6 [OS=Oryctolagus cuniculus]	29.397	17	4	38	3	215	24.8	12.13	143.94	4	cell organization and biogenesis;RNA metabolism OR transcription;other metabolic processes;other biological processes	nucleus	nucleic acid binding activity	Pf00076		ENSOCUG00000009785	SRSF6	G1SXX2	6.871	0.485027
High	A0A5F9D840	Serine/threonine-protein phosphatase [OS=Oryctolagus cuniculus]	62.027	42	9	68	3	328	37.3	7.2	273.87	9	other metabolic processes;other biological processes	nucleus	other molecular function	Pf00149, Pf16891		ENSOCUG00000001023	PPP1CB	A0A5F9D840	3.596	0.862882
High	G1THZ6	Immunoglobulin heavy constant mu [OS=Oryctolagus cuniculus]	69.446	42	9	131	5	337	36.8	8.16	398.22	9				Pf07654		ENSOCUG00000013533	IGHM	G1THZ6	3.001	0.90135
High	A0A5F9C969	26S proteasome regulatory subunit 6B [OS=Oryctolagus cuniculus]	53.382	20	6	64	1	351	39.6	5.06	250.61	6	other biological processes		other molecular function	Pf00004, Pf16450, Pf17862					2.654	0.940845
High	A0A5F9DSH1	GMP reductase [OS=Oryctolagus cuniculus]	17.125	13	2	4	2	320	34.8	7.43	22.78	2	other metabolic processes	other cell component	other molecular function	Pf00478		ENSOCUG00000002914	GMPR2	A0A5F9DSH1	0.553	0.79779
High	G1T9E3	Cleavage stimulation factor subunit 3 [OS=Oryctolagus cuniculus]	23.32	7	3	10	3	717	82.9	8.12	40.96	3	RNA metabolism OR transcription;other metabolic processes	nucleus		Pf05843	100339047	ENSOCUG00000015417	CSTF3	G1T9E3; ocu:100339047	100	6.32827e-17
High	G1SSJ7	Prohibitin [OS=Oryctolagus cuniculus]	142.806	72	17	429	17	272	29.8	5.76	1620.34	17		plasma membrane;other membranes;mitochondrion		Pf01145					1.672	0.9524
High	A0A5F9DBG4	Aminotran_5 domain-containing protein [OS=Oryctolagus cuniculus]	67.38	18	7	60	1	472	49.7	7.5	295.64	7			other molecular function	Pf00266					0.01	6.32827e-17
High	G1U427	CS domain-containing protein [OS=Oryctolagus cuniculus]	30.044	35	5	21	5	210	23.8	6.68	73.48	5				Pf04969					0.18	0.804342
High	G1U7A6	Uncharacterized protein [OS=Oryctolagus cuniculus]	9.051	35	2	7	2	75	8	9.06	21.05	2									0.45	0.682202
High	G1T9F6	NADH dehydrogenase [ubiquinone] 1 alpha subcomplex subunit 6 [OS=Oryctolagus cuniculus]	7.595	15	2	13	2	155	18	10.3	23.33	2	cell organization and biogenesis;stress response	other membranes;mitochondrion		Pf05347		ENSOCUG00000015446	NDUFA6	G1T9F6	0.659	0.896714
High	A0A5F9CK96	H/ACA ribonucleoprotein complex subunit [OS=Oryctolagus cuniculus]	3.491	6	2	6	2	224	23.3	10.56	8.93	2	RNA metabolism OR transcription;other metabolic processes	nucleus	nucleic acid binding activity	Pf04410		ENSOCUG00000003901	GAR1	A0A5F9CK96	3.647	0.881714
High	G1SHN5	Major histocompatibility complex, class II, DQ beta 2 [OS=Oryctolagus cuniculus]	29.91	23	6	24	5	305	34.4	7.2	65.31	6	other metabolic processes;stress response;developmental processes;other biological processes	plasma membrane;other membranes;ER/Golgi;other cytoplasmic organelle	other molecular function	Pf00969, Pf07654					5.396	0.602814
High	G1SN51	Carboxylic ester hydrolase [OS=Oryctolagus cuniculus]	95.769	40	12	233	3	544	59.3	6.35	630.88	12			other molecular function	Pf00135					0.361	0.532891
High	G1SJL6	Scavenger receptor class B member 2 [OS=Oryctolagus cuniculus]	44.521	17	5	44	5	478	53.6	5.27	201.27	5	other metabolic processes;transport;other biological processes	plasma membrane;other membranes;other cytoplasmic organelle	other molecular function	Pf01130	100352345	ENSOCUG00000003388	SCARB2	G1SJL6; ocu:100352345	0.859	0.940845
High	G1T4H0	Uncharacterized protein [OS=Oryctolagus cuniculus]	109.124	43	11	91	11	352	39.5	4.96	383.1	11	cell organization and biogenesis;developmental processes	cytoskeleton	cytoskeletal activity	Pf03250					1.778	0.992036
High	G1U612	Uncharacterized protein [OS=Oryctolagus cuniculus]	19.012	15	2	16	2	223	25	5.99	70.08	2				Pf15148					0.524	0.75761
High	A0A5F9DCH4	Fetuin B [OS=Oryctolagus cuniculus]	17.076	14	5	63	5	347	38	5.43	179.29	5	other biological processes		enzyme regulator activity	Pf00031		ENSOCUG00000001032	FETUB	A0A5F9DCH4	1.569	0.977237
High	G1SLI8	RNA helicase [OS=Oryctolagus cuniculus]	16.685	6	3	6	3	947	103.9	6.93	24.98	3	other biological processes	cytosol;nucleus	nucleic acid binding activity;other molecular function	Pf00270, Pf00271	100349279	ENSOCUG00000004304	DDX42	G1SLI8; ocu:100349279	100	6.32827e-17
High	G1TS13	Sterol carrier protein 2 [OS=Oryctolagus cuniculus]	185.931	50	22	265	22	546	58.9	7.94	902.09	22	transport;other biological processes	mitochondrion;nucleus;other cytoplasmic organelle;other cell component	signal transduction activity or receptor binding;other molecular function	Pf00108, Pf02036, Pf02803		ENSOCUG00000002555	SCP2	G1TS13	0.161	0.91511
High	G1TUX2	Aconitate hydratase, mitochondrial [OS=Oryctolagus cuniculus]	235.331	49	31	415	31	798	87.3	8.05	1629.29	31	other metabolic processes	mitochondrion	other molecular function	Pf00330, Pf00694	100352714	ENSOCUG00000021368	ACO2	G1TUX2; ocu:100352714	0.936	0.993224
High	G1SHI0	Acetyl-CoA acyltransferase 1 [OS=Oryctolagus cuniculus]	122.133	35	10	240	9	396	40.9	8.59	932.32	10	other metabolic processes	other cytoplasmic organelle	other molecular function	Pf00108, Pf02803		ENSOCUG00000002410	ACAA1	G1SHI0	0.074	0.735536
High	G1SIJ7	RNA helicase [OS=Oryctolagus cuniculus]	170.259	44	28	180	27	780	86.3	9.39	682.09	28	DNA metabolism;RNA metabolism OR transcription;other metabolic processes;other biological processes	cytosol;nucleus	nucleic acid binding activity;other molecular function	Pf00270, Pf00271, Pf08152	100341969	ENSOCUG00000002888	DDX21	G1SIJ7; ocu:100341969	3.553	0.838499
High	A0A5F9CQN2	Peptidase D [OS=Oryctolagus cuniculus]	13.609	13	5	12	1	481	53.3	5.73	17.96	5			other molecular function	Pf00557, Pf05195		ENSOCUG00000017042	PEPD	A0A5F9CQN2	1.452	0.996456
High	G1SSW2	Serine/threonine kinase 26 [OS=Oryctolagus cuniculus]	40.48	31	10	37	10	409	46	5.5	95.3	10	protein metabolism;other metabolic processes		kinase activity;other molecular function	Pf00069		ENSOCUG00000007358	STK26	G1SSW2	2.399	0.945028
High	G1SJZ8	Coproporphyrinogen oxidase [OS=Oryctolagus cuniculus]	55.114	24	10	57	10	444	49.5	8.63	185.27	10	other metabolic processes	other membranes;cytosol;mitochondrion	other molecular function	Pf01218					0.903	0.992036
High	G1SH00	Promyelocytic leukemia [OS=Oryctolagus cuniculus]	66.194	16	14	72	14	860	94	6.21	222.45	14	cell cycle OR cell proliferation;cell organization and biogenesis;protein metabolism;other metabolic processes;stress response;transport;developmental processes;signal transduction;other biological processes	other membranes;cytosol;ER/Golgi;nucleus;other cell component	other molecular function	Pf00643, Pf12126	100351382	ENSOCUG00000002183	PML	G1SH00; ocu:100351382	4.223	0.790728
High	G1TDN4	Protein kinase cAMP-dependent type I regulatory subunit alpha [OS=Oryctolagus cuniculus]	37.019	25	7	38	7	381	43	5.35	137.24	7	cell cycle OR cell proliferation;cell organization and biogenesis;developmental processes;other biological processes	plasma membrane;other membranes;cytoskeleton;other cytoplasmic organelle;other cell component	enzyme regulator activity;other molecular function	Pf00027, Pf02197	100125979	ENSOCUG00000017419	PRKAR1A	G1TDN4; ocu:100125979	3.274	0.884586
High	A0A5F9CAT2	Uncharacterized protein [OS=Oryctolagus cuniculus]	3.066	6	2	2	2	234	26.4	5.91	3.54	2	signal transduction;other biological processes	other membranes	other molecular function	Pf00071					0.888	0.938229
High	A0A5F9C870	Uncharacterized protein [OS=Oryctolagus cuniculus]	102.639	43	11	171	11	281	32.5	4.22	743	11	cell organization and biogenesis	nucleus		Pf00956					4.192	0.79779
High	A0A5F9CIR8	Galectin [OS=Oryctolagus cuniculus]	14.596	16	4	27	4	391	43.1	9.5	85.42	4			other molecular function	Pf00337					2.835	0.919839
High	G1T1R0	PrdX deacylase domain-containing protein 1 [OS=Oryctolagus cuniculus]	37.119	61	7	26	7	172	19.3	6.8	89.7	7	RNA metabolism OR transcription		other molecular function	Pf04073					2.376	0.964334
High	Q9TUJ4	Cytochrome P450 [OS=Oryctolagus cuniculus]	134.162	35	14	169	2	500	55.6	7.91	596.23	14		other membranes;ER/Golgi	other molecular function	Pf00067					0.01	6.32827e-17
High	G1SZ44	10 kDa heat shock protein, mitochondrial [OS=Oryctolagus cuniculus]	66.85	81	11	405	11	102	10.9	8.92	1023.97	11	other biological processes		other molecular function	Pf00166					0.99	0.993224
High	G1TXN8	Leupaxin [OS=Oryctolagus cuniculus]	8.773	12	2	8	2	357	39.8	6.86	32.63	2			other molecular function	Pf00412		ENSOCUG00000005377	LPXN	G1TXN8	1.329	0.992036
High	G1SMY1	RNA helicase [OS=Oryctolagus cuniculus]	153.674	38	27	322	21	716	79.3	8.82	1067.06	27	RNA metabolism OR transcription;other metabolic processes;signal transduction;other biological processes	nucleus	nucleic acid binding activity;other molecular function	Pf00270, Pf00271		ENSOCUG00000004982	DDX17	G1SMY1	2.674	0.91511
High	G1U603	Pleckstrin homology and RUN domain containing M2 [OS=Oryctolagus cuniculus]	36.974	8	6	36	6	998	107.2	5.25	119.51	6	protein metabolism		other molecular function	Pf09668		ENSOCUG00000004574	PLEKHM2	G1U603	2.063	0.971812
High	G1TZ76	40S ribosomal protein S27 [OS=Oryctolagus cuniculus]	35.374	40	5	63	3	84	9.5	9.45	187.47	5	protein metabolism;other metabolic processes	cytosol;translational apparatus	other molecular function	Pf01667					2.94	0.910421
High	A0A5F9D355	Peptidylprolyl isomerase [OS=Oryctolagus cuniculus]	30.682	38	5	32	5	138	15.9	9.52	98.67	5	protein metabolism;other metabolic processes;other biological processes		other molecular function	Pf00254		ENSOCUG00000025678	FKBP2	A0A5F9D355	0.533	0.919443
High	A0A5F9CLW4	Hydroxyacid oxidase 2 [OS=Oryctolagus cuniculus]	37.453	19	5	16	4	427	47.5	7.88	68.24	5		other cytoplasmic organelle	other molecular function	Pf01070		ENSOCUG00000017949	HAO2	A0A5F9CLW4	0.01	6.32827e-17
High	G1SFW9	Apoptotic chromatin condensation inducer 1 [OS=Oryctolagus cuniculus]	49.498	11	15	42	15	1336	151	6.25	101.19	15		plasma membrane;other membranes;cytosol;nucleus	nucleic acid binding activity	Pf02037, Pf16294		ENSOCUG00000001678	ACIN1	G1SFW9	2.733	0.919893
High	G1T652	Fructose-bisphosphate aldolase [OS=Oryctolagus cuniculus]	46.769	21	8	88	3	364	39.3	6.54	218.09	8	other metabolic processes;other biological processes		cytoskeletal activity;other molecular function	Pf00274	100346653	ENSOCUG00000013802	ALDOC	G1T652; ocu:100346653	0.441	0.790728
High	G1SYM2	Syntaxin binding protein 2 [OS=Oryctolagus cuniculus]	23.254	5	2	6	2	579	65.1	6.84	22.53	2	transport;other biological processes	plasma membrane;other membranes;cytosol;other cytoplasmic organelle;other cell component	other molecular function	Pf00995		ENSOCUG00000010121	STXBP2	G1SYM2	0.654	0.822923
High	G1TFU9	Galectin-3-binding protein [OS=Oryctolagus cuniculus]	21.261	9	4	19	4	632	69.2	6.55	63.95	4	cell adhesion;transport	non-structural extracellular;other membranes	other molecular function	Pf00530, Pf07707		ENSOCUG00000024112	LGALS3BP	G1TFU9	3.188	0.91511
High	G1TNS4	Tubulin alpha chain [OS=Oryctolagus cuniculus]	320.055	58	24	1205	1	449	49.8	5.1	4547.02	24	cell organization and biogenesis;other biological processes	cytoskeleton;nucleus;other cell component	cytoskeletal activity;other molecular function	Pf00091, Pf03953	100357567	ENSOCUG00000028032	TUBA1C	G1TNS4; ocu:100357567	1.081	0.993224
High	G1SV03	Malectin [OS=Oryctolagus cuniculus]	34.74	36	8	52	8	286	31.8	5.69	187.06	8	protein metabolism;other metabolic processes	other membranes;ER/Golgi	other molecular function	Pf11721	100347688	ENSOCUG00000008367	MLEC	G1SV03; ocu:100347688	1.288	0.998405
High	G1SN16	DNA-(apurinic or apyrimidinic site) endonuclease [OS=Oryctolagus cuniculus]	51.92	34	8	56	8	318	35.5	7.91	230.72	8	cell organization and biogenesis;DNA metabolism;RNA metabolism OR transcription;other metabolic processes;stress response;other biological processes	cytoskeleton;mitochondrion;nucleus;other cell component	nucleic acid binding activity;other molecular function	Pf03372	100348924	ENSOCUG00000005022	APEX1	G1SN16; ocu:100348924	1.652	0.992939
High	Q28619	Na(+)/H(+) exchange regulatory cofactor NHE-RF1 [OS=Oryctolagus cuniculus]	14.286	13	4	9	4	358	38.5	6.06	23.6	4	cell-cell signaling;transport;signal transduction;other biological processes	plasma membrane;other membranes;cytoskeleton;other cell component	other molecular function	Pf00595, Pf09007	100009196		SLC9A3R1	ocu:100009196; Q28619	1.034	0.993224
High	G1SNV4	Splicing factor 3a subunit 3 [OS=Oryctolagus cuniculus]	63.664	39	13	62	13	501	58.8	5.34	168.51	13	cell organization and biogenesis;RNA metabolism OR transcription;other metabolic processes	nucleus	nucleic acid binding activity;other molecular function	Pf11931, Pf12108, Pf13297, Pf16837	100347092	ENSOCUG00000005407	SF3A3	G1SNV4; ocu:100347092	5.311	0.65687
High	G1T0N5	Purine rich element binding protein A [OS=Oryctolagus cuniculus]	52.503	26	8	33	8	460	48.7	8.37	114.13	8	cell cycle OR cell proliferation;cell organization and biogenesis;DNA metabolism;RNA metabolism OR transcription;other metabolic processes;transport;developmental processes;other biological processes	nucleus;other cell component	nucleic acid binding activity;other molecular function	Pf04845		ENSOCUG00000011120	PURA	G1T0N5	0.515	0.894312
High	G1SGI8	Thioredoxin domain-containing protein 12 [OS=Oryctolagus cuniculus]	24.008	36	5	26	5	172	19.1	5.07	65.87	5	other biological processes	ER/Golgi	other molecular function	Pf13899		ENSOCUG00000001972	TXNDC12	G1SGI8	1.279	0.998977
High	G1T237	Phosphate carrier protein, mitochondrial [OS=Oryctolagus cuniculus]	56.133	37	12	126	12	361	39.9	9.36	356.89	12	transport	other membranes;mitochondrion	transporter activity	Pf00153	100359028	ENSOCUG00000011847	SLC25A3	G1T237; ocu:100359028	0.553	0.995985
High	A0A5F9DUX5	SH3 domain binding glutamate rich protein like 3 [OS=Oryctolagus cuniculus]	20.243	43	4	38	4	86	9.2	9.36	109.25	4				Pf04908		ENSOCUG00000016927	SH3BGRL3	A0A5F9DUX5	2.157	0.961917
High	G1TYS3	Tetratricopeptide repeat protein 38 [OS=Oryctolagus cuniculus]	9.653	7	2	8	1	328	36.8	6.7	21.48	2									0.01	6.32827e-17
High	A0A5F9DT28	Glycine N-acyltransferase-like protein [OS=Oryctolagus cuniculus]	101.795	55	10	96	10	267	31	6.28	363.54	10		mitochondrion	other molecular function	Pf06021, Pf08444		ENSOCUG00000033714	GLYAT	A0A5F9DT28	0.211	0.854793
High	P05176	Cytochrome P450 1A1 [OS=Oryctolagus cuniculus]	221.956	47	21	477	16	518	58.2	8.1	1795.94	21	other metabolic processes;other biological processes	other membranes;mitochondrion;ER/Golgi	other molecular function	Pf00067	100328613	ENSOCUG00000017744	CYP1A1	ocu:100328613; P05176	0.038	0.472028
High	G1TL80	Splicing factor 3b subunit 6 [OS=Oryctolagus cuniculus]	16.308	28	3	17	3	125	14.6	9.38	61.31	3	RNA metabolism OR transcription;other metabolic processes;developmental processes	nucleus	nucleic acid binding activity	Pf00076	100340476	ENSOCUG00000022008	SF3B6	G1TL80; ocu:100340476	4.687	0.746053
High	G1SHF1	Prefoldin subunit 2 [OS=Oryctolagus cuniculus]	26.962	40	5	38	5	154	16.7	6.58	132.11	5	other biological processes	cytosol;mitochondrion;nucleus;other cell component	other molecular function	Pf01920	100346032	ENSOCUG00000002378	PFDN2	G1SHF1; ocu:100346032	3.709	0.849125
High	G1TE64	Polypyrimidine tract binding protein 3 [OS=Oryctolagus cuniculus]	34.619	15	8	81	8	585	63.6	9.17	227.83	8	RNA metabolism OR transcription;other metabolic processes;other biological processes	other membranes;nucleus	nucleic acid binding activity	Pf11835, Pf13893		ENSOCUG00000017670	PTBP3	G1TE64	2.16	0.945781
High	G1TRW8	Lipocalin 2 [OS=Oryctolagus cuniculus]	37.093	40	7	55	7	198	22.9	9.45	154.01	7	stress response;other biological processes	non-structural extracellular	other molecular function	Pf00061	100352980	ENSOCUG00000021002	LCN2	G1TRW8; ocu:100352980	0.354	0.914374
High	A0A5F9DRA0	Uncharacterized protein [OS=Oryctolagus cuniculus]	12.703	11	3	19	2	265	29.3	9.33	49.61	3		other membranes;ER/Golgi		Pf00957, Pf13774					2.045	0.990369
High	G1TJW8	Uncharacterized protein [OS=Oryctolagus cuniculus]	12.703	10	2	6	2	230	24.6	10.37	16.54	2			other molecular function						0.818	0.928618
High	G1T310	Peroxiredoxin-like 2A [OS=Oryctolagus cuniculus]	12.576	16	3	8	3	229	25.5	9	24.59	3	other biological processes	other membranes;other cell component	other molecular function	Pf13911	100355235	ENSOCUG00000012307	PRXL2A	G1T310; ocu:100355235	0.639	0.881714
High	G1SPS9	Uncharacterized protein [OS=Oryctolagus cuniculus]	6.606	7	2	4	2	358	40.8	8.69	11.19	2	signal transduction			Pf00169, Pf00788					100	6.32827e-17
High	P23035	Alpha-1-antiproteinase F [OS=Oryctolagus cuniculus]	173.063	53	18	561	2	413	45.8	6.27	1915.81	18	other biological processes	non-structural extracellular	enzyme regulator activity	Pf00079					1.226	0.997496
High	G1TA30	UDP-glucuronosyltransferase [OS=Oryctolagus cuniculus]	210.408	35	15	506	4	508	58.6	8.02	1697.78	15		other membranes	other molecular function	Pf00201		ENSOCUG00000026643	UGT2B16	G1TA30	0.076	0.747748
High	Q9BGN0	Serum paraoxonase/lactonase 3 [OS=Oryctolagus cuniculus]	170.586	59	17	360	16	354	39.5	5.73	1203.33	17		non-structural extracellular	other molecular function	Pf01731	100008754		PON3	ocu:100008754; Q9BGN0	0.073	0.730809
High	P15253	Calreticulin [OS=Oryctolagus cuniculus]	347.671	75	30	1480	30	418	48.2	4.48	5425.77	30	other biological processes	non-structural extracellular;cytosol;ER/Golgi;other cytoplasmic organelle;other cell component	other molecular function	Pf00262	100009050		CALR	ocu:100009050; P15253	1.029	0.992939
High	G1U2R1	Transmembrane 9 superfamily member [OS=Oryctolagus cuniculus]	5.871	3	2	4	2	679	77.1	8.21	14.06	2		other membranes		Pf02990		ENSOCUG00000002025	TM9SF2	G1U2R1	0.816	0.919839
High	G1T6X1	Keratin 15 [OS=Oryctolagus cuniculus]	90.303	20	12	281	2	464	49.9	4.86	907.94	12		cytoskeleton	other molecular function	Pf00038	100341120	ENSOCUG00000013123	KRT15	G1T6X1; ocu:100341120	2.556	0.945988
High	G1TAF8	Stress-induced-phosphoprotein 1 [OS=Oryctolagus cuniculus]	246.697	65	50	426	50	543	62.5	7.02	1334.92	50	other biological processes		other molecular function	Pf07719, Pf13181, Pf13414, Pf13424, Pf17830	100356266	ENSOCUG00000015880	STIP1	G1TAF8; ocu:100356266	2.052	0.937243
High	G1SRE0	Peroxisomal trans-2-enoyl-CoA reductase [OS=Oryctolagus cuniculus]	38.566	24	6	30	6	303	32.5	8.4	114.66	6	other metabolic processes	mitochondrion;other cytoplasmic organelle	signal transduction activity or receptor binding;other molecular function	Pf13561	100343648	ENSOCUG00000006636	PECR	G1SRE0; ocu:100343648	0.335	0.710486
High	U3KNE2	NDUFA4 mitochondrial complex associated [OS=Oryctolagus cuniculus]	19.594	55	5	56	5	82	9.3	9.52	145.22	5		other membranes		Pf06522					0.386	0.936206
High	G1TB18	Rho GTPase activating protein 1 [OS=Oryctolagus cuniculus]	61.927	31	9	67	9	440	50.8	6.67	223.63	9	transport;signal transduction;other biological processes	other membranes;other cytoplasmic organelle;other cell component	enzyme regulator activity;other molecular function	Pf00620, Pf13716	100345991	ENSOCUG00000016160	ARHGAP1	G1TB18; ocu:100345991	1.568	0.992036
High	G1TAY6	Keratin 15 [OS=Oryctolagus cuniculus]	316.605	71	35	905	25	451	49.2	5.38	3222.14	35		cytoskeleton	other molecular function	Pf00038		ENSOCUG00000013123	KRT15	G1TAY6	45.692	0.098219
High	A0A5F9C0R6	Nucleoporin 155 [OS=Oryctolagus cuniculus]	9.512	2	2	5	2	1327	147.7	6.3	18.55	2	transport	nucleus	other molecular function	Pf03177, Pf08801		ENSOCUG00000000170	NUP155	A0A5F9C0R6	2.353	0.973005
High	G1TCW5	Peptidase D [OS=Oryctolagus cuniculus]	25.425	18	6	23	2	450	49.9	6.18	75.73	6			other molecular function	Pf00557, Pf05195		ENSOCUG00000017042	PEPD	G1TCW5	1.208	0.996456
High	B7NZA2	UDP-glucuronosyltransferase [OS=Oryctolagus cuniculus]	144.155	33	12	314	2	488	55.7	8.44	1319.76	12		other membranes	other molecular function	Pf00201			UGT1-6	B7NZA2	0.153	0.2073
High	G1TRY8	Starch binding domain 1 [OS=Oryctolagus cuniculus]	26.396	17	5	23	4	385	41	11.08	84	5	other metabolic processes;transport	plasma membrane;other membranes;ER/Golgi;other cell component	other molecular function	Pf00686		ENSOCUG00000025567	STBD1	G1TRY8	0.294	0.65968
High	Q9XS70	Coronin-1B [OS=Oryctolagus cuniculus]	54.557	24	10	96	10	486	53.6	6.19	353.76	10		cytoskeleton;other cell component	cytoskeletal activity	Pf00400, Pf08953, Pf16300	100009415		CORO1B	ocu:100009415; Q9XS70	1.085	0.998977
High	G1STB6	Actin alpha cardiac muscle 1 [OS=Oryctolagus cuniculus]	412.242	67	26	1877	2	377	42	5.39	6190.24	26	cell organization and biogenesis;developmental processes;other biological processes	cytoskeleton;other cell component	cytoskeletal activity;other molecular function	Pf00022	100340339	ENSOCUG00000004074	ACTC1	G1STB6; ocu:100340339	2.158	0.927972
High	G1STR7	Spectrin alpha, erythrocytic 1 [OS=Oryctolagus cuniculus]	34.327	4	4	9	4	2343	271.3	4.94	45	4	cell organization and biogenesis;other metabolic processes;developmental processes;other biological processes	other membranes;cytoskeleton	cytoskeletal activity;other molecular function	Pf00018, Pf00435, Pf08726		ENSOCUG00000007762	SPTA1	G1STR7	0.01	6.32827e-17
High	G1SP27	Coiled-coil domain containing 6 [OS=Oryctolagus cuniculus]	7.455	5	2	3	2	480	53.6	7.34	6.83	2		cytosol	other molecular function	Pf09755	100353555	ENSOCUG00000005508	CCDC6	G1SP27; ocu:100353555	100	6.32827e-17
High	G1TQF7	STI1 domain-containing protein [OS=Oryctolagus cuniculus]	63.329	31	12	153	1	369	41.2	5.26	493.11	12			other molecular function	Pf17830, Pf18253					1.764	0.948788
High	G1SSY8	H1.1 linker histone, cluster member [OS=Oryctolagus cuniculus]	112.067	32	11	846	2	219	21.8	10.86	2169.8	11	cell organization and biogenesis	nucleus;other cell component	nucleic acid binding activity;other molecular function	Pf00538	100350008	ENSOCUG00000007397	H1-1	G1SSY8; ocu:100350008	1.889	0.985924
High	G1T7J5	Nicastrin [OS=Oryctolagus cuniculus]	22.199	9	3	13	3	667	73.9	5.66	42.22	3	cell cycle OR cell proliferation;protein metabolism;other metabolic processes;developmental processes;signal transduction;other biological processes	plasma membrane;other membranes;ER/Golgi;other cytoplasmic organelle	signal transduction activity or receptor binding;other molecular function	Pf05450, Pf18266		ENSOCUG00000014503	NCSTN	G1T7J5	0.902	0.912818
High	A0A5F9D3W8	SWI/SNF related, matrix associated, actin dependent regulator of chromatin, subfamily a, member 4 [OS=Oryctolagus cuniculus]	7.448	2	2	2	2	1577	175.6	8.92	6.02	2	cell organization and biogenesis;other biological processes	nucleus	other molecular function	Pf00176, Pf00271, Pf00439, Pf07529, Pf07533, Pf08880, Pf14619		ENSOCUG00000001787	SMARCA4	A0A5F9D3W8	100	6.32827e-17
High	G1SUT5	Telomerase RNA component interacting RNase [OS=Oryctolagus cuniculus]	7.633	20	2	4	2	177	18.5	9.44	18.82	2	RNA metabolism OR transcription;other metabolic processes		other molecular function		100351561	ENSOCUG00000008264	TRIR	G1SUT5; ocu:100351561	100	6.32827e-17
High	G1SQ44	Acyl-CoA thioesterase 4 [OS=Oryctolagus cuniculus]	70.783	25	6	47	4	439	47.6	8.03	210.02	6	other metabolic processes	other cell component	other molecular function	Pf04775, Pf08840					0.352	0.781918
High	G1T8Z0	Peroxiredoxin-6 [OS=Oryctolagus cuniculus]	226.522	70	20	587	20	224	25	6.02	2140.66	20	other metabolic processes;other biological processes	other cell component	other molecular function	Pf00578, Pf10417	100344329	ENSOCUG00000015217	PRDX6	A0A1I9UVU1; G1T8Z0; ocu:100344329	0.215	0.940738
High	A0A5F9CFH0	Phenylalanine--tRNA ligase beta subunit [OS=Oryctolagus cuniculus]	52.383	27	13	61	13	589	66.1	7.61	157.74	13	protein metabolism;RNA metabolism OR transcription;other metabolic processes	other cell component	nucleic acid binding activity;other molecular function	Pf03483, Pf03484, Pf17759, Pf18262	100353675	ENSOCUG00000007828	FARSB	A0A5F9CFH0; ocu:100353675	2.388	0.944849
High	P36513	UDP-glucuronosyltransferase 2B14 [OS=Oryctolagus cuniculus]	207.771	43	18	358	6	530	60.6	8.05	1213.26	18		other membranes;ER/Golgi	other molecular function	Pf00201	100009057		UGT2B14	ocu:100009057; P36513	0.062	0.666534
High	G1T2N4	U2 snRNP associated SURP domain containing [OS=Oryctolagus cuniculus]	9.849	3	3	18	2	1029	118.2	8.47	38.48	3	RNA metabolism OR transcription;other metabolic processes	nucleus	nucleic acid binding activity	Pf00076, Pf01805, Pf04818, Pf08312	100353698	ENSOCUG00000012121	U2SURP	G1T2N4; ocu:100353698	1.433	0.993224
High	G1TK32	PFK domain-containing protein [OS=Oryctolagus cuniculus]	40.226	18	4	50	3	287	30.7	5.1	212.07	4	other metabolic processes		kinase activity;other molecular function	Pf00365					1.696	0.993224
High	G1T9P2	ATP-dependent (S)-NAD(P)H-hydrate dehydratase [OS=Oryctolagus cuniculus]	62.51	45	9	32	9	330	34.9	8.15	126.92	9	other metabolic processes	mitochondrion	other molecular function	Pf01256	100358583	ENSOCUG00000015545	CARKD	G1T9P2	1.427	0.995985
High	A0A5F9DP68	Proteasome 20S subunit alpha 6 [OS=Oryctolagus cuniculus]	30.068	23	6	63	1	264	29.3	7.2	214.08	6	protein metabolism;other metabolic processes	nucleus;other cell component		Pf00227					3.549	0.881714
High	Q9N0Z6	Sodium/potassium-transporting ATPase subunit alpha-1 [OS=Oryctolagus cuniculus]	228.79	30	29	296	29	1023	112.9	5.54	1141.96	29	transport;other biological processes	plasma membrane;other membranes;other cell component	transporter activity;other molecular function	Pf00122, Pf00689, Pf00690, Pf00702, Pf13246	100302415		ATP1A1	ocu:100302415; Q9N0Z6	1.068	0.992407
High	G1T332	Aspartate aminotransferase [OS=Oryctolagus cuniculus]	170.03	53	17	275	17	413	46.4	6.95	1048.58	17	other metabolic processes		other molecular function	Pf00155	100340431	ENSOCUG00000012333	GOT1	G1T332; ocu:100340431	0.104	0.82873
High	G1U4H9	Tax1-binding protein 3 [OS=Oryctolagus cuniculus]	17.242	28	2	8	2	124	13.7	8.48	39.18	2	cell-cell signaling;signal transduction;other biological processes	plasma membrane;other membranes;cytoskeleton;nucleus;other cell component	other molecular function	Pf00595, Pf02163	100351849	ENSOCUG00000023903	TAX1BP3	G1U4H9; ocu:100351849	100	6.32827e-17
High	A0A5F9DS95	Carboxylic ester hydrolase [OS=Oryctolagus cuniculus]	13.925	6	2	23	1	448	47.4	6.87	86.04	2			other molecular function	Pf00135					0.01	6.32827e-17
High	A0A5F9C6C9	Adipocyte plasma membrane-associated protein [OS=Oryctolagus cuniculus]	93.931	49	15	101	14	415	46.2	6.61	334.41	15	other metabolic processes	other membranes	other molecular function	Pf03088, Pf20067	100339857	ENSOCUG00000027493	APMAP	A0A5F9C6C9; ocu:100339857	0.426	0.923866
High	G1T0F6	Signal recognition particle subunit SRP68 [OS=Oryctolagus cuniculus]	59.86	19	11	44	11	622	70.3	8.48	181.39	11	transport;other biological processes	cytosol;translational apparatus;nucleus;other cell component	translation activity;nucleic acid binding activity;other molecular function	Pf16969	100356249	ENSOCUG00000011011	SRP68	G1T0F6; ocu:100356249	0.868	0.959507
High	G1U1Q8	Macrophage migration inhibitory factor [OS=Oryctolagus cuniculus]	19.333	32	3	39	3	115	12.4	7.88	115.1	3	cell organization and biogenesis;other metabolic processes;signal transduction;other biological processes	non-structural extracellular;plasma membrane;other membranes;cytosol;nucleus;other cell component	signal transduction activity or receptor binding;other molecular function	Pf01187	100338701	ENSOCUG00000024383	MIF	G1U1Q8; ocu:100338701	1.579	0.996456
High	G1SIS5	Uncharacterized protein [OS=Oryctolagus cuniculus]	6.787	8	2	10	1	385	40.3	8.28	26.87	2									0.756	0.912818
High	G1SUK0	Survival motor neuron domain containing 1 [OS=Oryctolagus cuniculus]	13.357	18	3	8	3	238	26.7	7.24	29.88	3	RNA metabolism OR transcription;other metabolic processes	nucleus;other cell component	nucleic acid binding activity	Pf06003	100353047	ENSOCUG00000008145	SMNDC1	G1SUK0; ocu:100353047	3.61	0.881638
High	G1TG89	40S ribosomal protein S15a [OS=Oryctolagus cuniculus]	63.29	65	10	167	10	130	14.8	10.13	502.38	10	protein metabolism;other metabolic processes	translational apparatus	other molecular function	Pf00410					1.474	0.970734
High	G1TCL7	Regulator of microtubule dynamics 3 [OS=Oryctolagus cuniculus]	39.216	14	4	23	4	467	51.5	5.16	104.46	4		other membranes			100345867	ENSOCUG00000016912	RMDN3	G1TCL7; ocu:100345867	0.01	6.32827e-17
High	G1SST7	Glutathione peroxidase [OS=Oryctolagus cuniculus]	11.796	25	3	4	3	186	21.1	7.85	10.17	3	stress response;other biological processes	ER/Golgi	other molecular function	Pf00255	100355382	ENSOCUG00000007319	GPX7	G1SST7; ocu:100355382	100	6.32827e-17
High	U3KNJ6	Lamin A/C [OS=Oryctolagus cuniculus]	410.883	69	59	913	57	663	74	7.18	3141.75	59		cytoskeleton;nucleus		Pf00038, Pf00932	100343574	ENSOCUG00000010011	LMNA	ocu:100343574; U3KNJ6	2.725	0.912818
High	G1T1D9	COP9 signalosome subunit 5 [OS=Oryctolagus cuniculus]	10.098	14	3	3	3	334	37.6	6.54	9.5	3	protein metabolism;other metabolic processes;transport;other biological processes	cytosol;ER/Golgi;nucleus;other cell component	other molecular function	Pf01398, Pf18323	100344642	ENSOCUG00000011490	COPS5	G1T1D9; ocu:100344642	1.988	0.993046
High	P06813	Calpain small subunit 1 [OS=Oryctolagus cuniculus]	82.197	43	8	121	4	266	28.2	5.31	525.08	8		plasma membrane;other membranes;cytosol;other cell component	other molecular function		100009090	ENSOCUG00000013093	CAPNS1	ocu:100009090; P06813	6.311	0.560277
High	G1TE82	Keratin 23 [OS=Oryctolagus cuniculus]	16.315	5	3	103	1	422	47.9	6.23	241.44	3		cytoskeleton	other molecular function	Pf00038	100358195	ENSOCUG00000017694	KRT23	G1TE82; ocu:100358195	0.01	6.32827e-17
High	G1TPZ1	Galectin [OS=Oryctolagus cuniculus]	83.739	86	12	190	12	134	15	6.52	636.58	12	cell adhesion;other biological processes	other cell component	other molecular function	Pf00337	100352731	ENSOCUG00000024302	LGALS1	G1TPZ1; ocu:100352731	1.418	0.975335
High	P63169	Dynein light chain 1, cytoplasmic [OS=Oryctolagus cuniculus]	33.561	70	5	31	3	89	10.4	7.4	104.98	5	other biological processes	cytoskeleton;mitochondrion;nucleus;other cell component		Pf01221	100008650	ENSOCUG00000017806	DYNLL1	ocu:100008650; P63169; Q15701	0.496	0.912818
High	G1TCN5	Uncharacterized protein [OS=Oryctolagus cuniculus]	9.403	54	3	3	3	89	9.2	6.06	4.92	3				Pf15825					100	6.32827e-17
High	G1TN62	40S ribosomal protein S19 [OS=Oryctolagus cuniculus]	64.524	54	11	230	8	145	16.2	10.35	583.74	11	protein metabolism;other metabolic processes	translational apparatus	other molecular function	Pf01090					1.253	0.985924
High	G1SL97	PUM-HD domain-containing protein [OS=Oryctolagus cuniculus]	19.418	9	3	7	3	647	73	9.73	25.78	3			nucleic acid binding activity	Pf08144					100	6.32827e-17
High	O46640	Amine sulfotransferase [OS=Oryctolagus cuniculus]	308.029	83	28	841	27	301	35.9	6.81	2794.43	28		other cell component	other molecular function	Pf00685	100009006		SULT3A1	O46640; ocu:100009006	0.033	0.422535
High	B7NZN9	Translocon-associated protein subunit delta [OS=Oryctolagus cuniculus]	43.834	37	6	118	6	173	18.9	5.78	390.29	6		other membranes;ER/Golgi		Pf05404	100328744	ENSOCUG00000027360	SSR4	B7NZN9; ocu:100328744	1.096	0.996456
High	A0A5F9DB63	Talin 1 [OS=Oryctolagus cuniculus]	1015.94	58	106	1351	1	2460	261.1	6.06	5784.34	106	cell adhesion;cell organization and biogenesis	cytoskeleton;other cell component	cytoskeletal activity	Pf00373, Pf01608, Pf08913, Pf09141, Pf16511		ENSOCUG00000010203	TLN1	A0A5F9DB63	4.694	0.494584
High	G1SUR4	Zinc binding alcohol dehydrogenase domain containing 2 [OS=Oryctolagus cuniculus]	75.855	37	9	66	9	377	39.8	8.82	257.27	9	other metabolic processes;other biological processes	other cytoplasmic organelle	other molecular function	Pf00107, Pf08240	100348401	ENSOCUG00000008234	ZADH2	G1SUR4; ocu:100348401	0.158	0.370227
High	G1T107	Ubiquitin conjugating enzyme E2 N [OS=Oryctolagus cuniculus]	48.731	66	8	107	8	152	17.1	6.57	419.25	8	protein metabolism;DNA metabolism;other metabolic processes;stress response;signal transduction;other biological processes	cytosol;nucleus;other cell component	other molecular function	Pf00179	100343655; 100353764	ENSOCUG00000011287	UBE2N	G1T107; ocu:100343655; ocu:100353764	1.466	0.992939
High	A0A5F9CEW8	FMC1-LUC7L2 readthrough [OS=Oryctolagus cuniculus]	36.984	19	7	40	7	387	45.5	9.98	109.8	7	cell organization and biogenesis;RNA metabolism OR transcription;other metabolic processes	nucleus	nucleic acid binding activity	Pf03194					3.283	0.891137
High	G1SVH0	Adenosylhomocysteinase [OS=Oryctolagus cuniculus]	241.235	39	22	721	21	536	58.5	7.74	2782.23	22	other metabolic processes		other molecular function	Pf00670, Pf05221		ENSOCUG00000008592	AHCY	G1SVH0	0.34	0.984327
High	G1SLC2	Eukaryotic translation initiation factor 3 subunit F [OS=Oryctolagus cuniculus]	74.595	38	11	103	11	364	37.8	5.45	345.45	11	cell organization and biogenesis;protein metabolism;other metabolic processes;other biological processes	translational apparatus;other cell component	nucleic acid binding activity;other molecular function	Pf01398, Pf13012	100348714	ENSOCUG00000004225	EIF3F	G1SLC2; ocu:100348714	2.331	0.944849
High	G1TTY7	60S ribosomal protein L18a [OS=Oryctolagus cuniculus]	29.703	32	6	101	6	173	20.4	10.68	229.24	6	protein metabolism;other metabolic processes	translational apparatus	other molecular function	Pf01775		ENSOCUG00000024833	RPL18A	G1TTY7	1.265	0.985924
High	A0A5F9D5T7	Enoyl-CoA hydratase [OS=Oryctolagus cuniculus]	350.466	63	40	515	40	723	79.2	9.09	1915.81	40	other metabolic processes		other molecular function	Pf00378, Pf00725, Pf02737	100346381	ENSOCUG00000012197	EHHADH	A0A5F9D5T7; ocu:100346381	0.065	0.689305
High	G1SJR4	Transmembrane p24 trafficking protein 2 [OS=Oryctolagus cuniculus]	98.357	57	7	99	3	116	13.6	6.3	345.89	7	transport	other membranes;ER/Golgi		Pf01105					0.886	0.992939
High	P17177	Sterol 26-hydroxylase, mitochondrial [OS=Oryctolagus cuniculus]	27.125	13	4	21	4	535	60.2	9	105.93	4	other metabolic processes	other membranes;mitochondrion	other molecular function	Pf00067	100348736		CYP27A1	ocu:100348736; P17177	0.01	6.32827e-17
High	Q28735	Transmembrane emp24 domain-containing protein 10 [OS=Oryctolagus cuniculus]	113.693	39	9	172	9	219	24.9	7.02	653.65	9	cell organization and biogenesis;transport;other biological processes	plasma membrane;other membranes;ER/Golgi;other cell component	transporter activity	Pf01105	100009296	ENSOCUG00000004669	TMED10	ocu:100009296; Q28735	1.095	0.992939
High	G1T5Q9	Bactericidal permeability-increasing protein [OS=Oryctolagus cuniculus]	60.424	24	11	68	11	486	53.1	9.95	229.09	11	stress response;other biological processes	non-structural extracellular;other membranes	other molecular function	Pf01273, Pf02886		ENSOCUG00000013593	BPI	G1T5Q9	0.664	0.98756
High	G1TGM2	Serum amyloid A protein [OS=Oryctolagus cuniculus]	10.091	18	3	34	2	163	18.6	9.16	84.02	3	stress response	non-structural extracellular		Pf00277					0.492	0.727766
High	P35566	MARCKS-related protein [OS=Oryctolagus cuniculus]	35.725	48	4	34	4	199	19.8	4.69	134.86	4		plasma membrane;other membranes;cytoskeleton;other cell component	cytoskeletal activity;other molecular function	Pf02063	100009158		MARCKSL1	ocu:100009158; P35566	3.918	0.820418
High	G1U8C4	Proteasome activator subunit 1 [OS=Oryctolagus cuniculus]	119.048	53	15	236	15	249	28.6	6.6	846.16	15	other biological processes	other cell component	enzyme regulator activity	Pf02251, Pf02252	100343673	ENSOCUG00000002846	PSME1	G1U8C4; ocu:100343673	3.459	0.854368
High	A0A5F9DT47	Cullin associated and neddylation dissociated 2 (putative) [OS=Oryctolagus cuniculus]	12.732	2	3	10	1	1267	137.9	5.81	30.28	3	cell organization and biogenesis			Pf08623		ENSOCUG00000009266	CAND2	A0A5F9DT47	1.537	0.998977
High	G1SDN2	Keratin 17 [OS=Oryctolagus cuniculus]	112.435	20	20	439	8	432	48.1	5.11	1170.53	20	cell organization and biogenesis;other biological processes	plasma membrane;cytoskeleton;other cell component	other molecular function	Pf00038	100344942	ENSOCUG00000029569	KRT17	G1SDN2; ocu:100344942	21.173	0.160167
High	G1STM8	Cytoplasmic protein [OS=Oryctolagus cuniculus]	13.052	11	2	6	2	377	42.9	6.47	20	2	cell organization and biogenesis;protein metabolism;other metabolic processes;stress response;signal transduction;other biological processes	plasma membrane;other membranes;cytosol;ER/Golgi;translational apparatus;other cell component	signal transduction activity or receptor binding;enzyme regulator activity;other molecular function	Pf00017, Pf00018, Pf14604	100358703	ENSOCUG00000007723	NCK1	G1STM8; ocu:100358703	3.859	0.825834
High	G1SQB0	Uncharacterized protein [OS=Oryctolagus cuniculus]	7.05	6	2	9	2	345	37	9.88	23.3	2		other membranes		Pf01027					0.917	0.949619
High	G1T983	Heme binding protein 1 [OS=Oryctolagus cuniculus]	142.682	51	10	157	10	266	29.6	7.15	684.1	10		other cell component		Pf04832		ENSOCUG00000015344	HEBP1	G1T983	0.277	0.963882
High	G1SY70	Protein transport protein SEC23 [OS=Oryctolagus cuniculus]	190.555	39	20	172	18	765	86.1	7.08	702.17	20	cell organization and biogenesis;transport;other biological processes	other membranes;cytosol;ER/Golgi;other cell component	other molecular function	Pf00626, Pf04810, Pf04811, Pf04815, Pf08033	100338006	ENSOCUG00000009925	SEC23A	G1SY70; ocu:100338006	0.47	0.983578
High	G1TVS4	Hemopexin [OS=Oryctolagus cuniculus]	124.766	48	20	294	20	460	51.6	6.96	1046	20	transport;other biological processes	non-structural extracellular	transporter activity;other molecular function	Pf00045		ENSOCUG00000016940	TRIM3	G1TVS4	0.896	0.993224
High	G1TB11	Cytochrome P450 family 1 subfamily B member 1 [OS=Oryctolagus cuniculus]	18.199	7	3	46	2	542	60.3	9.23	115.08	3	cell adhesion;cell organization and biogenesis;other metabolic processes;stress response;developmental processes;signal transduction;other biological processes	mitochondrion	other molecular function	Pf00067	100358590	ENSOCUG00000016164	CYP1B1	G1TB11; ocu:100358590	1.956	0.993224
High	G1TKI8	Jupiter microtubule associated homolog 1 [OS=Oryctolagus cuniculus]	15.701	38	3	11	3	154	16	5.6	42.53	3		other membranes;nucleus;other cell component							0.71	0.913107
High	G1SFR8	40S ribosomal protein S12 [OS=Oryctolagus cuniculus]	33.948	36	5	76	5	132	14.5	7.21	194.28	5	protein metabolism;other metabolic processes;other biological processes	cytosol;ER/Golgi;translational apparatus	other molecular function	Pf01248	100345945	ENSOCUG00000001606	RPS12	G1SFR8; ocu:100345945	1.697	0.95022
High	G1T1Y7	Keratin 15 [OS=Oryctolagus cuniculus]	170.694	45	23	481	7	465	50.3	5.02	1560.49	23		cytoskeleton	other molecular function	Pf00038		ENSOCUG00000013123	KRT15	G1T1Y7	65.651	0.0574919
High	G1SLM1	Calcyclin-binding protein [OS=Oryctolagus cuniculus]	95.63	59	13	97	13	229	26.1	7.42	363.32	13		nucleus;other cell component	cytoskeletal activity;other molecular function	Pf04969, Pf05002, Pf09032	100346289	ENSOCUG00000027957	RABGAP1L	G1SLM1; ocu:100346289	2.091	0.960409
High	G1SHV9	Proteasome subunit beta [OS=Oryctolagus cuniculus]	62.726	43	6	67	6	205	23	6.55	255.08	6	protein metabolism;other metabolic processes	nucleus;other cell component		Pf00227	100351783	ENSOCUG00000002598	PSMB3	G1SHV9; ocu:100351783	1.586	0.993224
High	U3KM82	IQ motif containing GTPase activating protein 1 [OS=Oryctolagus cuniculus]	406.393	44	58	370	55	1727	197.2	6.9	1463.14	58	cell organization and biogenesis;developmental processes;signal transduction;other biological processes	plasma membrane;other membranes;cytoskeleton;nucleus;other cell component	enzyme regulator activity;other molecular function	Pf00307, Pf00612, Pf00616, Pf03836		ENSOCUG00000000146	IQGAP1	U3KM82	2.748	0.91511
High	G1T461	CXXC motif containing zinc binding protein [OS=Oryctolagus cuniculus]	25.263	45	6	35	6	160	18.1	5.12	111.7	6			other molecular function	Pf05907	100345948	ENSOCUG00000029317	CZIB	G1T461; ocu:100345948	1.008	0.993224
High	G1U8I5	Nuclear autoantigenic sperm protein [OS=Oryctolagus cuniculus]	139.434	30	16	154	16	781	84	4.3	636.05	16	cell organization and biogenesis	nucleus;other cell component	other molecular function	Pf10516, Pf13181	100009592	ENSOCUG00000025231	NASP	G1U8I5	10.65	0.242035
High	T2HW99	3alpha/17beta/20alpha-hydroxysteroid dehydrogenase [OS=Oryctolagus cuniculus]	183.079	57	15	518	6	323	36.8	7.46	1581.7	15		other cell component	other molecular function	Pf00248	100349110		AKR1C31	ocu:100349110; T2HW99	0.092	0.804155
High	P13355	Solute carrier family 2, facilitated glucose transporter member 1 [OS=Oryctolagus cuniculus]	19.966	12	5	41	5	492	54.1	8.72	122.36	5	cell organization and biogenesis;transport;other biological processes	plasma membrane;other membranes;cytoskeleton;other cell component	transporter activity;other molecular function	Pf00083	100125988		SLC2A1	ocu:100125988; P13355	100	6.32827e-17
High	G1T060	Hydroxysteroid 17-beta dehydrogenase 4 [OS=Oryctolagus cuniculus]	339.507	53	28	464	28	741	80.3	8.7	1898.06	28	other metabolic processes;developmental processes	other cytoplasmic organelle	other molecular function	Pf00106, Pf01575, Pf02036		ENSOCUG00000010866	HSD17B4	G1T060	0.087	0.790728
High	O18777	UDP-glucuronosyltransferase [OS=Oryctolagus cuniculus]	131.551	28	11	248	2	530	60	8.73	1041.2	11		other membranes	other molecular function	Pf00201			UGT1A7	O18777	0.317	0.38414
High	A0A5F9CCZ4	NOP58 ribonucleoprotein [OS=Oryctolagus cuniculus]	151.553	36	15	105	15	555	62.1	8.57	472.93	15	other biological processes	nucleus;other cell component	nucleic acid binding activity	Pf01798, Pf08156		ENSOCUG00000003631	NOP58	A0A5F9CCZ4	3.973	0.825936
High	G1SIW5	Folate gamma-glutamyl hydrolase [OS=Oryctolagus cuniculus]	37.296	30	8	30	8	318	36	8.82	85.06	8		non-structural extracellular	other molecular function	Pf07722	100350070	ENSOCUG00000003031	GGH	G1SIW5; ocu:100350070	0.179	0.38111
High	G1SF44	Heat shock factor binding protein 1 [OS=Oryctolagus cuniculus]	38.445	64	3	20	3	76	8.4	4.36	93.06	3	RNA metabolism OR transcription;other metabolic processes;transport;developmental processes	other cell component	other molecular function	Pf06825	100340906	ENSOCUG00000001286	HSBP1	G1SF44; ocu:100340906	0.457	0.68969
High	G1SRA9	Integrin-linked protein kinase [OS=Oryctolagus cuniculus]	39.535	22	8	52	1	390	44.3	7.97	144.05	8	protein metabolism;other metabolic processes	cytoskeleton;other cell component	kinase activity;other molecular function	Pf07714, Pf12796, Pf13857		ENSOCUG00000006593	ILK	G1SRA9	1.454	0.997431
High	G1T4Q9	Proteasome subunit beta [OS=Oryctolagus cuniculus]	37.511	29	7	45	7	263	28.4	6.55	153.57	7	protein metabolism;other metabolic processes;stress response	cytoskeleton;nucleus;other cell component	other molecular function	Pf00227	100338005	ENSOCUG00000013109	PSMB5	G1T4Q9; ocu:100338005	0.86	0.992036
High	A0A5F9CRI2	PKS_ER domain-containing protein [OS=Oryctolagus cuniculus]	302.755	71	18	1253	16	374	39.5	8.24	5838	18		other cell component	other molecular function	Pf00107, Pf08240		ENSOCUG00000033073	ADH6	A0A5F9CRI2	0.071	0.717635
High	A0A5F9D464	SEC14 like lipid binding 2 [OS=Oryctolagus cuniculus]	79.754	27	8	55	1	329	37.5	7.59	170	8				Pf00650					0.131	0.0934341
High	G1TDR0	Carboxylic ester hydrolase [OS=Oryctolagus cuniculus]	129.823	39	13	298	2	534	58.8	6.09	872.06	13			other molecular function	Pf00135					0.142	0.411746
High	A0A5F9CID0	FoP_duplication domain-containing protein [OS=Oryctolagus cuniculus]	12.051	13	2	5	2	202	22	11.97	17.63	2			nucleic acid binding activity	Pf13865					100	6.32827e-17
High	G1SSM4	Hydroxysteroid 17-beta dehydrogenase 11 [OS=Oryctolagus cuniculus]	74.691	42	12	94	10	299	33.2	9.16	267.22	12	other metabolic processes	other cell component	other molecular function	Pf00106	100348005	ENSOCUG00000007237	HSD17B11	G1SSM4; ocu:100348005	0.145	0.645589
High	A0A5F9CSX3	Amine oxidase [OS=Oryctolagus cuniculus]	213.137	48	18	354	17	530	59.7	8.29	1353.04	18		other membranes	other molecular function	Pf01593		ENSOCUG00000001436	MAOB	A0A5F9CSX3	0.054	0.605789
High	A0A5F9DKP4	Peptidyl-prolyl cis-trans isomerase [OS=Oryctolagus cuniculus]	13.302	15	2	6	2	224	24.5	8.03	23.58	2			other molecular function	Pf00639					100	6.32827e-17
High	G1TWP4	Valine--tRNA ligase [OS=Oryctolagus cuniculus]	106.252	21	14	99	14	1222	135.3	6.52	347.88	14	protein metabolism;RNA metabolism OR transcription;other metabolic processes	cytosol	other molecular function	Pf00043, Pf00133, Pf08264		ENSOCUG00000022463	VARS1	G1TWP4	1.037	0.993224
High	A0A5F9DN36	Beta-carotene oxygenase 2 [OS=Oryctolagus cuniculus]	94.078	33	15	68	15	604	68	8.1	231.2	15	other metabolic processes		other molecular function	Pf03055		ENSOCUG00000009662	BCO2	A0A5F9DN36	0.232	0.837919
High	G1TBC1	Endoplasmin [OS=Oryctolagus cuniculus]	695.787	72	67	1692	65	802	92.3	4.87	5961.65	67	cell organization and biogenesis;protein metabolism;other metabolic processes;stress response;transport;other biological processes	other membranes;cytosol;ER/Golgi;other cell component	signal transduction activity or receptor binding;nucleic acid binding activity;other molecular function	Pf00183, Pf02518	100009456	ENSOCUG00000016288	HSP90B1	G1TBC1; ocu:100009456	0.752	0.996456
High	G1T0L9	Dolichyl-diphosphooligosaccharide--protein glycosyltransferase subunit 1 [OS=Oryctolagus cuniculus]	219.756	59	31	496	31	607	68.6	6.42	1741.01	31	protein metabolism;other metabolic processes	other membranes;cytosol;ER/Golgi		Pf04597	100341860	ENSOCUG00000008171	RPN1	G1T0L9; ocu:100341860	0.865	0.993224
High	G1TIZ5	Protein disulfide-isomerase [OS=Oryctolagus cuniculus]	90.337	27	13	208	13	508	55.6	8.78	792.83	13		ER/Golgi	other molecular function	Pf00085		ENSOCUG00000023055	TXNDC5	G1TIZ5	0.48	0.993224
High	G1TCD0	Serpin B5 [OS=Oryctolagus cuniculus]	101.466	64	17	72	17	375	42.2	5.76	264.08	17	cell organization and biogenesis;developmental processes;other biological processes	non-structural extracellular;plasma membrane;cytosol	enzyme regulator activity	Pf00079	100338403	ENSOCUG00000016787	SERPINB5	G1TCD0; ocu:100338403	1.053	0.993224
High	G1SDA4	Coatomer subunit beta [OS=Oryctolagus cuniculus]	158.834	38	26	157	26	953	107	6.05	565.01	26	transport	other membranes;cytosol;ER/Golgi	other molecular function	Pf01602, Pf07718, Pf14806	100352311	ENSOCUG00000000432	COPB1	G1SDA4; ocu:100352311	1.061	0.997496
High	A0A5F9DJ89	2-iminobutanoate/2-iminopropanoate deaminase [OS=Oryctolagus cuniculus]	97.158	75	7	246	7	137	14.4	8.1	936.79	7		other cytoplasmic organelle	other molecular function	Pf01042					0.213	0.938278
High	A0A7G6J4N5	Ubiquitin carboxyl-terminal hydrolase [OS=Oryctolagus cuniculus]	18.302	7	3	5	3	790	86	5.59	17.24	3	protein metabolism;DNA metabolism;other metabolic processes;stress response	nucleus;other cell component	other molecular function	Pf00443					100	6.32827e-17
High	G1TFZ7	Protein phosphatase, Mg2+/Mn2+ dependent 1G [OS=Oryctolagus cuniculus]	43.558	21	8	34	8	549	59.5	4.39	115.61	8	protein metabolism;other metabolic processes;other biological processes	nucleus	other molecular function	Pf00481	100349223	ENSOCUG00000017104	PPM1G	G1TFZ7; ocu:100349223	1.606	0.992036
High	G1SMA4	Cytochrome P450 4A5 [OS=Oryctolagus cuniculus]	86.686	24	13	111	3	582	65.9	9	381.52	13			other molecular function	Pf00067		ENSOCUG00000025702	CYP4A5	G1SMA4	0.389	0.534285
High	G1SGX3	Oxysterol-binding protein [OS=Oryctolagus cuniculus]	18.515	8	7	11	7	809	89.8	7.2	26.67	7	cell organization and biogenesis;other metabolic processes;transport	other membranes;cytosol;ER/Golgi;nucleus;other cell component	transporter activity;other molecular function	Pf00169, Pf01237		ENSOCUG00000002148	OSBP	G1SGX3	0.711	0.944849
High	G1TE45	Family with sequence similarity 50 member A [OS=Oryctolagus cuniculus]	10.893	13	3	5	3	339	40.2	6.83	11.13	3	other biological processes	nucleus		Pf04921					100	6.32827e-17
High	P14943	Cocaine esterase [OS=Oryctolagus cuniculus]	112.67	31	13	233	2	532	59	6.14	589.28	13	other metabolic processes	ER/Golgi	other molecular function	Pf00135			CES2	P14943	1.489	0.993224
High	A0A5F9DHM9	Uncharacterized protein [OS=Oryctolagus cuniculus]	9.925	33	2	16	1	84	8.7	8.84	57.57	2		nucleus;other cell component		Pf17054					1.5	0.995985
High	G1SN14	Cullin associated and neddylation dissociated 1 [OS=Oryctolagus cuniculus]	232.984	35	33	231	31	1207	133.7	5.74	818.21	33	cell organization and biogenesis;protein metabolism;other metabolic processes;other biological processes	cytosol;ER/Golgi;nucleus;other cell component		Pf08623		ENSOCUG00000005019	CAND1	G1SN14	0.976	0.995985
High	G1SL28	Fat storage inducing transmembrane protein 2 [OS=Oryctolagus cuniculus]	16.897	8	2	5	2	363	40	9.58	15.97	2	cell organization and biogenesis;other metabolic processes;other biological processes	other membranes;ER/Golgi	other molecular function	Pf10261		ENSOCUG00000004110	FITM2	G1SL28	0.01	6.32827e-17
High	A0A5F9DSU7	Uncharacterized protein [OS=Oryctolagus cuniculus]	78.564	45	15	290	2	213	25.3	10.46	803.03	15	RNA metabolism OR transcription;other metabolic processes	cytosol;translational apparatus	other molecular function	Pf00327, Pf08079					3.382	0.883985
High	P79226	Fructose-bisphosphate aldolase B [OS=Oryctolagus cuniculus]	224.731	60	22	740	21	364	39.6	8.25	2557.16	22	other metabolic processes	cytoskeleton;other cell component	other molecular function	Pf00274	100328925	ENSOCUG00000014944	ALDOB	ocu:100328925; P79226	0.063	0.676426
High	A0A5F9CAG9	Uncharacterized protein [OS=Oryctolagus cuniculus]	40.894	10	6	35	1	1014	113.6	6.16	132.62	6	other metabolic processes	other cell component	other molecular function	Pf00795, Pf19018					0.59	0.929134
High	G1TE35	NAD-capped RNA hydrolase NUDT12 [OS=Oryctolagus cuniculus]	39.088	19	7	33	7	476	53.3	6.6	126.93	7	RNA metabolism OR transcription;other metabolic processes	nucleus;other cytoplasmic organelle	other molecular function	Pf00293, Pf09296, Pf09297, Pf12796	100354787	ENSOCUG00000017632	NUDT12	G1TE35; ocu:100354787	1.186	0.997312
High	G1SRH9	Heterogeneous nuclear ribonucleoprotein R [OS=Oryctolagus cuniculus]	72.241	32	18	126	3	635	71	7.96	395	18		nucleus	nucleic acid binding activity	Pf00076, Pf18360		ENSOCUG00000006686	HNRNPR	G1SRH9	2.626	0.919839
High	A0A5F9DH17	Septin-type G domain-containing protein [OS=Oryctolagus cuniculus]	39.183	32	4	42	4	183	20.9	7.14	185.01	4		other membranes	other molecular function	Pf00735					1.516	0.993224
High	G1SR13	Stomatin like 2 [OS=Oryctolagus cuniculus]	77.595	43	10	73	10	356	38.5	7.96	300.33	10	cell organization and biogenesis;protein metabolism;other metabolic processes;stress response;transport;signal transduction;other biological processes	plasma membrane;other membranes;cytoskeleton;mitochondrion;nucleus	other molecular function	Pf01145, Pf16200	100339036	ENSOCUG00000006451	STOML2	G1SR13; ocu:100339036	0.75	0.966664
High	G1SRN2	NmrA domain-containing protein [OS=Oryctolagus cuniculus]	39.667	32	7	24	7	299	33.2	7.03	81.15	7				Pf05368					0.601	0.919839
High	Q29517	Phosphoinositide phospholipase C [OS=Oryctolagus cuniculus]	26.588	11	4	8	4	745	84.4	7.3	37.91	4	other metabolic processes;signal transduction	other membranes	other molecular function	Pf00168, Pf00169, Pf00387, Pf00388, Pf09279					100	6.32827e-17
High	A0A5F9C522	EF-hand domain family member D2 [OS=Oryctolagus cuniculus]	25.151	39	6	33	6	158	18.1	5.99	88.95	6			other molecular function			ENSOCUG00000026564	EFHD2	A0A5F9C522	2.036	0.971812
High	G1SPF7	Uncharacterized protein [OS=Oryctolagus cuniculus]	122.062	36	13	207	8	491	56	7.42	769.76	13			other molecular function	Pf00067					0.105	0.130693
High	G1SK12	Protein-tyrosine-phosphatase [OS=Oryctolagus cuniculus]	67.808	24	10	38	10	560	63.3	6.87	131.48	10	protein metabolism;other metabolic processes		other molecular function	Pf00017, Pf00102		ENSOCUG00000003599	PTPN6	G1SK12	3.694	0.850886
High	G1TJN0	Cytochrome P450 4A5 [OS=Oryctolagus cuniculus]	126.507	36	20	191	9	583	66	9.04	612.55	20		other membranes	other molecular function	Pf00067		ENSOCUG00000025702	CYP4A5	G1TJN0	0.235	0.945988
High	G1TDS8	Pyridoxal 5'-phosphate synthase [OS=Oryctolagus cuniculus]	74.04	36	8	60	8	261	30	8.87	215.83	8	other metabolic processes		other molecular function	Pf01243, Pf10590	100349278	ENSOCUG00000017484	PNPO	G1TDS8; ocu:100349278	0.244	0.647705
High	G1SWS5	Phospholysine phosphohistidine inorganic pyrophosphate phosphatase [OS=Oryctolagus cuniculus]	27.701	20	2	7	2	270	29.5	5.4	28.24	2	other metabolic processes	cytosol;nucleus	other molecular function	Pf13242, Pf13344	100342924	ENSOCUG00000009213	LHPP	G1SWS5; ocu:100342924	1.549	0.993224
High	G1SS18	Keratin 8 [OS=Oryctolagus cuniculus]	511.219	79	48	2224	36	486	54.1	5.86	6923.64	48	developmental processes;signal transduction;other biological processes	plasma membrane;other membranes;cytoskeleton;other cell component		Pf00038, Pf16208					1.018	0.992939
High	G1SLQ4	Actin-related protein 3 [OS=Oryctolagus cuniculus]	133.055	49	16	258	16	418	47.3	5.88	985.21	16	cell organization and biogenesis;other biological processes	cytoskeleton;nucleus;other cell component	cytoskeletal activity;other molecular function	Pf00022					2.47	0.919839
High	P36512	UDP-glucuronosyltransferase 2B13 [OS=Oryctolagus cuniculus]	298.177	54	22	692	13	531	60.5	8.21	2457.76	22		other membranes;ER/Golgi	other molecular function	Pf00201	100328586		UGT2B13	ocu:100328586; P36512	0.051	0.58941
High	G1SU11	Centrin 2 [OS=Oryctolagus cuniculus]	23.076	44	4	10	4	172	19.8	5	34.63	4	cell cycle OR cell proliferation;cell organization and biogenesis;DNA metabolism;other metabolic processes;stress response;other biological processes	cytoskeleton;nucleus;other cell component	cytoskeletal activity;other molecular function	Pf13499	100350600	ENSOCUG00000007897	CETN2	G1SU11; ocu:100350600	3.005	0.891988
High	G1T489	Low molecular weight phosphotyrosine protein phosphatase [OS=Oryctolagus cuniculus]	16.669	27	4	19	4	158	18	6.32	51.1	4	protein metabolism;other metabolic processes	other cell component	other molecular function	Pf01451					0.885	0.992036
High	G1SKZ3	Proliferating cell nuclear antigen [OS=Oryctolagus cuniculus]	131.608	71	14	222	14	261	28.7	4.69	803.64	14	cell cycle OR cell proliferation;cell organization and biogenesis;DNA metabolism;other metabolic processes;stress response;other biological processes	cytoskeleton;nucleus;other cell component	signal transduction activity or receptor binding;enzyme regulator activity;nucleic acid binding activity;other molecular function	Pf00705, Pf02747	100339381	ENSOCUG00000004059	PCNA	G1SKZ3; ocu:100339381	15.564	0.30548
High	B8K174	Hemoglobin, beta (Predicted) [OS=Oryctolagus cuniculus]	285.775	96	17	1641	7	147	16.1	8.19	6468.11	17	transport	cytosol	other molecular function	Pf00042			HBB	B8K174	0.541	0.995985
High	G1TPW2	Methylthioribose-1-phosphate isomerase [OS=Oryctolagus cuniculus]	48.052	34	9	40	9	365	38.7	5.72	134.78	9	other metabolic processes	cytosol;nucleus	other molecular function	Pf01008	100342612	ENSOCUG00000024840	MRI1	G1TPW2; ocu:100342612	1.126	0.996456
High	G1SZQ1	DNA replication licensing factor MCM5 [OS=Oryctolagus cuniculus]	68.89	28	14	57	14	820	89.8	8.21	168.97	14	cell cycle OR cell proliferation;cell organization and biogenesis;DNA metabolism;other metabolic processes	nucleus;other cell component	nucleic acid binding activity;other molecular function	Pf00493, Pf14551, Pf17207, Pf17855		ENSOCUG00000010637	MCM5	G1SZQ1	4.233	0.795929
High	G1SEV7	HYPK_UBA domain-containing protein [OS=Oryctolagus cuniculus]	5.84	20	2	18	2	128	14.4	5	52.93	2	other biological processes	cytoskeleton;nucleus;other cell component	other molecular function	Pf19026		ENSOCUG00000001161	HYPK	G1SEV7	3.039	0.919443
High	G1U1M3	Aminoacyl tRNA synthetase complex interacting multifunctional protein 1 [OS=Oryctolagus cuniculus]	42.58	43	8	42	8	334	37.1	8.5	186.67	8	cell-cell signaling;other biological processes	cytosol;other cell component	nucleic acid binding activity;other molecular function	Pf01588		ENSOCUG00000002043	AIMP1	G1U1M3	1.414	0.995985
High	G1SY88	Adenosine kinase [OS=Oryctolagus cuniculus]	173.376	56	15	185	15	362	40.4	6.8	633.1	15	other metabolic processes	plasma membrane;other membranes;cytosol;nucleus	kinase activity;other molecular function	Pf00294	100355968	ENSOCUG00000009950	ADK	G1SY88; ocu:100355968	0.161	0.91511
High	G1T6N7	Iron-sulfur cluster assembly 2 [OS=Oryctolagus cuniculus]	6.598	21	2	3	2	154	16.4	5.31	9.64	2	cell organization and biogenesis;other metabolic processes	mitochondrion	other molecular function	Pf01521	100340528	ENSOCUG00000014072	ISCA2	G1T6N7; ocu:100340528	100	6.32827e-17
High	G1T7Q3	Uncharacterized protein [OS=Oryctolagus cuniculus]	16.599	10	3	12	3	335	36.7	9.55	35.94	3			other molecular function	Pf00071					2.28	0.975615
High	G1SJB4	Uncharacterized protein [OS=Oryctolagus cuniculus]	119.179	45	16	267	16	424	47.3	8.73	916.95	16	developmental processes	translational apparatus	translation activity	Pf00400					1.183	0.992036
High	G1TQ05	Uncharacterized protein [OS=Oryctolagus cuniculus]	119.291	26	14	1147	1	371	38.5	11.53	2803.31	14	cell organization and biogenesis	nucleus;other cell component	nucleic acid binding activity;other molecular function	Pf00538					0.312	0.682657
High	P34032	Thymosin beta-4 [OS=Oryctolagus cuniculus]	31.877	57	5	213	4	44	5	5.06	535.52	5	cell organization and biogenesis	cytoskeleton;other cell component	cytoskeletal activity	Pf01290			TMSB4	P34032	0.783	0.976658
High	G1T0R9	Glutathione S-transferase [OS=Oryctolagus cuniculus]	126.394	64	17	362	5	218	25.5	7.84	1271.16	17	other metabolic processes		other molecular function	Pf00043, Pf02798	100357917	ENSOCUG00000023703	GSTM3	G1T0R9; ocu:100357917	0.264	0.957046
High	G1SQ23	Actin related protein 1B [OS=Oryctolagus cuniculus]	39.499	29	7	32	2	447	50.1	7.66	127.09	7		cytoskeleton;other cell component		Pf00022		ENSOCUG00000005975	ACTR1B	G1SQ23	0.84	0.822923
High	Q6Y8G4	Drebrin 1 isoform a [OS=Oryctolagus cuniculus]	64.82	28	13	68	13	668	73	4.44	225.49	13	cell organization and biogenesis		cytoskeletal activity	Pf00241					3.69	0.858174
High	G1TEG8	BRO1 domain-containing protein [OS=Oryctolagus cuniculus]	169.454	43	28	179	28	847	93.8	6.29	622.03	28	transport			Pf03097, Pf13949					2.862	0.912818
High	G1SKT3	Abhydrolase domain containing 10 [OS=Oryctolagus cuniculus]	20.8	14	2	12	2	306	34	8.81	48.16	2	protein metabolism;other metabolic processes	cytosol;mitochondrion	other molecular function	Pf00561	100350766	ENSOCUG00000003969	ABHD10	G1SKT3; ocu:100350766	0.01	6.32827e-17
High	G1TMZ7	Cytochrome P450 [OS=Oryctolagus cuniculus]	239.444	44	22	312	11	503	56.1	8.09	1045.31	22		other membranes;ER/Golgi	other molecular function	Pf00067					0.056	0.623559
High	G1TF20	PH domain-containing protein [OS=Oryctolagus cuniculus]	9.788	6	2	5	2	485	52.2	5.9	18.96	2	other biological processes			Pf00169					3.611	0.853189
High	G1SFN1	Lipase [OS=Oryctolagus cuniculus]	70.62	31	8	71	8	409	46.7	6.77	278.32	8	cell cycle OR cell proliferation;other metabolic processes;stress response;developmental processes;other biological processes	cytosol;nucleus	other molecular function	Pf00561	100338588	ENSOCUG00000001553	LIPA	G1SFN1; ocu:100338588	0.429	0.825834
High	A0A5F9D1Y5	Gp_dh_N domain-containing protein [OS=Oryctolagus cuniculus]	162.033	42	16	1078	4	341	36.9	7.9	2767.68	16			other molecular function	Pf00044, Pf02800					6.525	0.52493
High	G1SKV7	Carnosine dipeptidase 2 [OS=Oryctolagus cuniculus]	135.301	56	18	204	18	475	52.9	5.83	739.88	18	protein metabolism	cytosol;nucleus	other molecular function	Pf01546, Pf07687	100347984	ENSOCUG00000004001	CNDP2	G1SKV7; ocu:100347984	1.096	0.996994
High	G1SER3	Solute carrier family 25 member 11 [OS=Oryctolagus cuniculus]	26.441	25	8	21	8	314	34	9.91	48.08	8		other membranes		Pf00153	100342399	ENSOCUG00000001101	SLC25A11	G1SER3; ocu:100342399	0.569	0.912818
High	A0A5F9DH54	Ubiquitin-fold modifier 1 [OS=Oryctolagus cuniculus]	33	59	4	30	4	85	9.1	9.31	134.58	4	protein metabolism;other metabolic processes			Pf03671	100357690	ENSOCUG00000032647	UFM1	A0A5F9DH54; ocu:100357690	1.166	0.994314
High	O62648	Sulfotransferase [OS=Oryctolagus cuniculus]	238.664	65	18	496	18	286	33.6	6.29	1887.97	18			other molecular function	Pf00685					0.093	0.807287
High	A0A5F9DH51	Bax inhibitor 1 [OS=Oryctolagus cuniculus]	15.893	7	2	14	2	306	33.8	7.71	49.33	2	other metabolic processes;stress response;other biological processes	other membranes		Pf01027		ENSOCUG00000001847	TMBIM6	A0A5F9DH51	0.094	0.111148
High	A0A5F9CN86	Polyadenylate-binding protein [OS=Oryctolagus cuniculus]	224.458	58	35	483	24	636	70.6	9.5	1481.36	35		other cell component	nucleic acid binding activity	Pf00076, Pf00658					1.636	0.956678
High	G1TIB4	40S ribosomal protein S28 [OS=Oryctolagus cuniculus]	28.302	57	5	108	5	69	7.8	10.7	333.26	5	protein metabolism;RNA metabolism OR transcription;other metabolic processes;other biological processes	cytosol;translational apparatus	other molecular function	Pf01200					2.651	0.919443
High	G1U153	Uncharacterized protein [OS=Oryctolagus cuniculus]	202.223	62	37	443	6	635	68.1	8.63	1112.48	37	RNA metabolism OR transcription;other metabolic processes		nucleic acid binding activity	Pf00076, Pf11532					3.313	0.883824
High	G1SDM4	COesterase domain-containing protein [OS=Oryctolagus cuniculus]	89.215	21	10	286	1	593	64.6	6.55	838.21	10				Pf00135					0.072	0.0557399
High	A0A5F9DPP1	Poly(rC) binding protein 2 [OS=Oryctolagus cuniculus]	101.104	51	12	184	8	366	38.6	6.79	626.05	12			nucleic acid binding activity	Pf00013					2.864	0.919443
High	G1SRI1	Craniofacial development protein 1 [OS=Oryctolagus cuniculus]	33.403	32	6	21	6	306	34	4.88	75.6	6	cell adhesion;other biological processes	other cell component		Pf07572	100350560	ENSOCUG00000006689	CFDP1	G1SRI1; ocu:100350560	1.799	0.993224
High	G1TNX7	Prostaglandin reductase 1 [OS=Oryctolagus cuniculus]	109.447	36	11	200	1	396	43.3	8.82	812.5	11	other metabolic processes	other cell component	other molecular function	Pf00107, Pf16884		ENSOCUG00000004879	PTGR1	G1TNX7	0.18	0.919839
High	G1T970	Multifunctional fusion protein [OS=Oryctolagus cuniculus]	251.637	45	27	453	27	610	66.4	8.63	1568.25	27	other metabolic processes	cytosol;mitochondrion	other molecular function	Pf00171		ENSOCUG00000015315	ALDH4A1	G1T970	0.176	0.919452
High	G1SIV7	Asparaginyl-tRNA synthetase 1 [OS=Oryctolagus cuniculus]	58.554	23	11	63	10	518	59.8	5.95	210.84	11	protein metabolism;RNA metabolism OR transcription;other metabolic processes;developmental processes;other biological processes	cytosol	signal transduction activity or receptor binding;nucleic acid binding activity;other molecular function	Pf00152, Pf01336		ENSOCUG00000003025	NARS1	G1SIV7	1.353	0.996456
High	G1SZN0	Family with sequence similarity 120A [OS=Oryctolagus cuniculus]	56.01	15	10	26	10	1028	111.7	8.9	91.67	10		cytosol				ENSOCUG00000010598	FAM120A	G1SZN0	1.851	0.992051
High	G1TFE8	40S ribosomal protein S26 [OS=Oryctolagus cuniculus]	8.672	14	2	59	2	115	12.9	10.56	120.09	2	protein metabolism;other metabolic processes	translational apparatus	other molecular function	Pf01283					0.952	0.997431
High	A0A5F9CX27	NADH dehydrogenase [ubiquinone] 1 alpha subcomplex subunit 12 [OS=Oryctolagus cuniculus]	20.804	29	5	27	5	145	17.1	9.57	66.96	5	cell organization and biogenesis	other membranes;mitochondrion		Pf05071	100355529	ENSOCUG00000033569	NDUFA12	A0A5F9CX27; ocu:100355529	0.437	0.847414
High	G1SQV5	Eukaryotic translation initiation factor 3 subunit D [OS=Oryctolagus cuniculus]	68.633	28	12	65	12	557	64.8	6.2	241.54	12	cell organization and biogenesis;protein metabolism;other metabolic processes;other biological processes	translational apparatus;other cell component	nucleic acid binding activity	Pf05091		ENSOCUG00000006363	EIF3D	G1SQV5	1.622	0.992939
High	G1SIA4	Aminotran_5 domain-containing protein [OS=Oryctolagus cuniculus]	97.842	27	10	91	4	412	44.1	6.9	391.45	10			other molecular function	Pf00266					0.251	0.807439
High	G1TI39	Radixin [OS=Oryctolagus cuniculus]	231.094	50	38	525	24	604	71	6.71	1638.05	38		plasma membrane;other membranes;cytoskeleton;other cell component	cytoskeletal activity	Pf00373, Pf00769, Pf09379, Pf09380, Pf20492	100341234	ENSOCUG00000014267	RDX	G1TI39; ocu:100341234	0.535	0.995122
High	G1T7Q5	Carboxylic ester hydrolase [OS=Oryctolagus cuniculus]	138.91	44	16	366	4	554	60.9	5.95	1156.41	16			other molecular function	Pf00135					0.161	0.91511
High	A0A5F9C8G3	Glycine amidinotransferase [OS=Oryctolagus cuniculus]	80.97	29	10	51	10	417	47.7	6.67	185.38	10	other metabolic processes	other membranes;mitochondrion	other molecular function			ENSOCUG00000014352	GATM	A0A5F9C8G3	1.459	0.993224
High	G1SDW3	Phosphatidate cytidylyltransferase [OS=Oryctolagus cuniculus]	15.245	12	3	3	3	445	51.3	7.05	10.93	3	cell organization and biogenesis;other metabolic processes	other membranes;ER/Golgi	other molecular function	Pf01148	100358338	ENSOCUG00000000708	CDS2	G1SDW3; ocu:100358338	0.01	6.32827e-17
High	A0A5F9DGI5	Sulfotransferase [OS=Oryctolagus cuniculus]	106.316	28	5	85	1	274	31.7	6.68	395.5	5			other molecular function	Pf00685		ENSOCUG00000013192	SULT1C2	A0A5F9DGI5	0.1	0.110842
High	A0A5F9CRS7	Sin3A associated protein 18 [OS=Oryctolagus cuniculus]	13.907	20	4	12	1	201	22.5	9.94	24.17	4				Pf06487					2.322	0.971812
High	G1SKF1	Thrombospondin 1 [OS=Oryctolagus cuniculus]	31.926	8	7	26	7	1171	129.7	5.01	87.97	7	cell adhesion;cell organization and biogenesis;protein metabolism;other metabolic processes;stress response;transport;developmental processes;other biological processes	non-structural extracellular;extracellular matrix;plasma membrane;other membranes;other cell component	signal transduction activity or receptor binding;other molecular function	Pf00090, Pf00093, Pf02412, Pf05735	100350430	ENSOCUG00000003792	THBS1	G1SKF1; ocu:100350430	2.844	0.919443
High	P53787	Elongation factor 1-delta [OS=Oryctolagus cuniculus]	110.068	63	14	220	13	280	31.1	5.19	715.92	14	protein metabolism;other metabolic processes	other cell component	nucleic acid binding activity	Pf00736, Pf10587	100009222		EEF1D	ocu:100009222; P53787	1.312	0.983578
High	G1T7W7	Dolichyl-diphosphooligosaccharide--protein glycotransferase [OS=Oryctolagus cuniculus]	67.702	21	15	114	15	705	80.5	8.1	307.28	15	protein metabolism;other metabolic processes	other membranes;ER/Golgi	other molecular function	Pf02516	100348537	ENSOCUG00000014703	STT3A	G1T7W7; ocu:100348537	0.47	0.992051
High	G1SFW1	Triokinase/FMN cyclase [OS=Oryctolagus cuniculus]	255.713	57	24	301	24	578	59.3	7.21	1122.06	24	other metabolic processes;other biological processes		kinase activity;other molecular function	Pf02733, Pf02734	100344187	ENSOCUG00000001673	TKFC	G1SFW1; ocu:100344187	0.101	0.822923
High	G1T918	Proteasome subunit beta [OS=Oryctolagus cuniculus]	129.354	47	8	123	8	264	28.9	5.67	527.52	8	protein metabolism;other metabolic processes;other biological processes	cytoskeleton;mitochondrion;nucleus;other cell component	other molecular function	Pf00227	100328673	ENSOCUG00000015257	PSMB4	G1T918	1.584	0.990369
High	P01832	Polymeric immunoglobulin receptor [OS=Oryctolagus cuniculus]	233.075	42	28	482	6	773	83.8	5.03	1785.42	28	transport	non-structural extracellular;plasma membrane;other membranes		Pf07686	100328593		PIGR	ocu:100328593; P01832	0.418	0.992939
High	G1SNJ7	Alanine--glyoxylate aminotransferase 2 [OS=Oryctolagus cuniculus]	173.035	44	18	171	18	517	57.4	8.03	617.29	18	other metabolic processes;other biological processes	mitochondrion	other molecular function	Pf00202	100352336	ENSOCUG00000005264	AGXT2	G1SNJ7; ocu:100352336	0.146	0.905554
High	G1SSB3	La-related protein 7 [OS=Oryctolagus cuniculus]	6.075	4	2	2	2	579	66	9.5	5.16	2	RNA metabolism OR transcription;other metabolic processes;other biological processes	cytosol;nucleus	nucleic acid binding activity	Pf00076, Pf05383, Pf08777		ENSOCUG00000007073	LARP7	G1SSB3	100	6.32827e-17
High	G1SSL2	Saposin B-type domain-containing protein [OS=Oryctolagus cuniculus]	61.753	42	8	86	8	221	25.2	5.03	351.14	8	other biological processes	other membranes		Pf11938					2.404	0.938278
High	G1STS9	SPRY domain containing 4 [OS=Oryctolagus cuniculus]	36.166	44	8	34	8	207	23.1	8.75	123.53	8		nucleus		Pf00622	100352320	ENSOCUG00000007787	SPRYD4	G1STS9; ocu:100352320	0.22	0.504686
High	G1SPH7	Cleavage and polyadenylation specificity factor subunit 2 [OS=Oryctolagus cuniculus]	9.737	3	2	4	2	782	88.4	5.11	13.14	2	RNA metabolism OR transcription;other metabolic processes	nucleus	nucleic acid binding activity	Pf07521, Pf10996, Pf13299, Pf16661	100346821	ENSOCUG00000005713	CPSF2	G1SPH7; ocu:100346821	1.012	0.919839
High	G1T5R3	Transcription factor 25 [OS=Oryctolagus cuniculus]	28.955	17	6	17	6	637	72.2	7.27	57.78	6	RNA metabolism OR transcription;other metabolic processes;other biological processes	nucleus	other molecular function	Pf04910		ENSOCUG00000013600	TCF25	G1T5R3	4.488	0.766468
High	A0A5F9C581	Adenylate kinase 8 [OS=Oryctolagus cuniculus]	92.219	70	14	166	5	187	21	9.42	566.61	14	other metabolic processes		kinase activity;other molecular function	Pf00406, Pf05191					1.013	0.993224
High	G1U0Q2	40S ribosomal protein S15 [OS=Oryctolagus cuniculus]	163.881	56	5	264	5	145	17	10.39	1153.27	5	protein metabolism;RNA metabolism OR transcription;other metabolic processes;transport;other biological processes	cytosol;translational apparatus	enzyme regulator activity;nucleic acid binding activity;other molecular function	Pf00203	103349305	ENSOCUG00000002862	RPS15	G1U0Q2; ocu:103349305	2.719	0.919355
High	A0A5F9CG43	Hook microtubule tethering protein 1 [OS=Oryctolagus cuniculus]	59.546	15	7	49	7	651	71.5	7.53	173.78	7	other metabolic processes		other molecular function	Pf00370, Pf02782		ENSOCUG00000004180	HOOK1	A0A5F9CG43	0.091	0.0929818
High	G1SDZ5	HIV-1 Tat interactive protein 2 [OS=Oryctolagus cuniculus]	3.919	8	2	2	2	279	30.6	8.38	4.56	2	protein metabolism;other metabolic processes;transport;other biological processes	cytosol;nucleus	kinase activity;other molecular function	Pf13460	100338039	ENSOCUG00000000749	HTATIP2	G1SDZ5; ocu:100338039	0.01	6.32827e-17
High	G1SNK5	Gamma-glutamylcyclotransferase [OS=Oryctolagus cuniculus]	22.701	34	5	20	5	188	20.9	5.02	58.99	5	cell organization and biogenesis;signal transduction	cytosol	other molecular function	Pf13772					1.184	0.996456
High	G1SS79	Myristoylated alanine rich protein kinase C substrate [OS=Oryctolagus cuniculus]	53.727	25	6	80	6	333	31.7	4.41	340.86	6		other membranes;other cell component	cytoskeletal activity;other molecular function	Pf02063	100345174	ENSOCUG00000007028	MARCKS	G1SS79; ocu:100345174	3.103	0.876035
High	Q9N120	Low density lipoprotein-related protein 1 [OS=Oryctolagus cuniculus]	24.26	16	4	18	4	304	34	6.23	60.76	4				Pf00058, Pf14670			LRP1	Q9N120	0.956	0.983641
High	A0A5F9D7P9	Structural maintenance of chromosomes protein 1A [OS=Oryctolagus cuniculus]	77.677	19	19	72	11	1158	134	7.65	203.4	19	cell cycle OR cell proliferation;cell organization and biogenesis;DNA metabolism;other metabolic processes;stress response	nucleus;other cell component	other molecular function	Pf02463, Pf06470					2.789	0.919839
High	G1T0K1	Transmembrane protein 43 [OS=Oryctolagus cuniculus]	30.912	21	5	21	5	400	44.8	8.02	83.14	5	cell organization and biogenesis	other membranes;ER/Golgi	other molecular function	Pf07787	100346020	ENSOCUG00000011074	TMEM43	G1T0K1; ocu:100346020	2.293	0.949619
High	G1TE68	Histone H2A [OS=Oryctolagus cuniculus]	103.861	63	11	1420	5	130	14.1	10.9	4042.2	11		nucleus;other cell component	nucleic acid binding activity;other molecular function	Pf00125, Pf16211					3.411	0.881714
High	O46638	Peptidyl-prolyl cis-trans isomerase FKBP3 [OS=Oryctolagus cuniculus]	60.481	36	10	98	10	224	25.2	9.28	336.47	10		nucleus	other molecular function	Pf00254, Pf18410	100009004		FKBP3	O46638; ocu:100009004	1.346	0.993224
High	A0A5F9D9X3	Periostin [OS=Oryctolagus cuniculus]	189.056	50	30	176	30	802	89.3	6.68	670.27	30	cell adhesion			Pf02469		ENSOCUG00000011482	POSTN	A0A5F9D9X3	4.704	0.737579
High	G1TX84	UTP18 small subunit processome component [OS=Oryctolagus cuniculus]	14.995	9	2	8	2	552	61.3	8.53	18.73	2	RNA metabolism OR transcription;other metabolic processes	other membranes;nucleus				ENSOCUG00000001636	UTP18	G1TX84	0.675	0.870165
High	G1TCZ0	Cytochrome c oxidase subunit 5B, mitochondrial [OS=Oryctolagus cuniculus]	20.406	35	6	38	6	129	13.8	8.51	97.28	6	other metabolic processes	other membranes;mitochondrion		Pf01215	100343793	ENSOCUG00000017085	COX5B	G1TCZ0; ocu:100343793	0.701	0.949619
High	G1U7M9	Cytochrome P450 2C30 [OS=Oryctolagus cuniculus]	262.981	57	25	581	3	489	55.8	6.64	2108.3	25			other molecular function	Pf00067		ENSOCUG00000029267	CYP2C30	G1U7M9	0.027	0.346439
High	G1SH81	NAC-A/B domain-containing protein [OS=Oryctolagus cuniculus]	49.074	22	4	101	3	203	22.5	4.53	379.06	4		translational apparatus		Pf01849, Pf19026					1.693	0.992939
High	G1T9V7	Signal recognition particle 19 kDa protein [OS=Oryctolagus cuniculus]	20.306	36	3	9	3	144	16.1	9.82	30.27	3	transport	cytosol;translational apparatus;nucleus	translation activity;nucleic acid binding activity	Pf01922					0.216	0.434278
High	G1U198	Yes associated protein 1 [OS=Oryctolagus cuniculus]	67.879	37	11	43	11	433	47.3	5.27	181.62	11	cell-cell signaling;cell cycle OR cell proliferation;cell organization and biogenesis;RNA metabolism OR transcription;other metabolic processes;stress response;developmental processes;signal transduction;other biological processes	other membranes;cytosol;nucleus;other cell component	nucleic acid binding activity;other molecular function	Pf00397		ENSOCUG00000025834	YAP1	G1U198	1.789	0.992036
High	G1TMP9	Galectin [OS=Oryctolagus cuniculus]	74.194	51	6	77	6	136	15	7.11	340.74	6	cell adhesion	non-structural extracellular	other molecular function	Pf00337					100	6.32827e-17
High	G1SH10	Nuclear pore complex protein Nup93 [OS=Oryctolagus cuniculus]	88.947	30	17	62	17	819	93.4	5.78	217.85	17	cell organization and biogenesis;transport;signal transduction;other biological processes	other membranes;cytoskeleton;nucleus	other molecular function	Pf04097	100344221	ENSOCUG00000002193	NUP93	G1SH10	3.423	0.882721
High	G1TDN6	Keratin 5 [OS=Oryctolagus cuniculus]	269.383	53	41	805	31	588	62.2	7.81	2390.26	41	cell organization and biogenesis;other biological processes	plasma membrane;cytoskeleton;other cell component	other molecular function	Pf00038, Pf16208	100352658	ENSOCUG00000017421	KRT5	G1TDN6	30.203	0.17022
High	G1T8L1	Peroxisomal membrane protein PEX14 [OS=Oryctolagus cuniculus]	14.868	12	4	8	4	364	39.5	5.38	13.26	4	cell organization and biogenesis;RNA metabolism OR transcription;other metabolic processes;transport;other biological processes	other membranes;nucleus;other cytoplasmic organelle;other cell component	signal transduction activity or receptor binding;cytoskeletal activity;other molecular function	Pf04695		ENSOCUG00000015036	PEX14	G1T8L1	0.609	0.919839
High	G1T9N2	ATP synthase subunit d, mitochondrial [OS=Oryctolagus cuniculus]	89.758	65	8	192	8	137	15.7	8.54	691.26	8	other metabolic processes;transport	other membranes;mitochondrion	transporter activity	Pf05873		ENSOCUG00000015537	ATP5PD	G1T9N2	1.003	0.993224
High	G1TX91	Protein LZIC [OS=Oryctolagus cuniculus]	10.296	36	4	5	4	190	21.5	4.94	13.41	4			other molecular function	Pf06384	100356986	ENSOCUG00000025623	LZIC	G1TX91; ocu:100356986	1.261	0.993224
High	G1T2I4	Proline--tRNA ligase [OS=Oryctolagus cuniculus]	304.145	38	49	371	48	1447	162.4	7.9	1382.42	49	protein metabolism;RNA metabolism OR transcription;other metabolic processes;stress response;other biological processes	plasma membrane;other membranes;cytosol;other cell component	nucleic acid binding activity;other molecular function	Pf00043, Pf00458, Pf00587, Pf00749, Pf03129, Pf03950, Pf09180		ENSOCUG00000012039	EPRS1	G1T2I4	1.954	0.940845
High	G1SVL5	GB1/RHD3-type G domain-containing protein [OS=Oryctolagus cuniculus]	11.702	5	2	15	1	624	71.2	5.24	46.74	2	stress response;other biological processes		other molecular function	Pf02263, Pf02841					4.468	0.478396
High	G1T8P3	U1 small nuclear ribonucleoprotein 70 kDa [OS=Oryctolagus cuniculus]	55.285	21	13	97	13	561	62.9	10.42	245.76	13	RNA metabolism OR transcription;other metabolic processes;other biological processes	nucleus	nucleic acid binding activity	Pf00076, Pf12220		ENSOCUG00000015081	SNRNP70	G1T8P3	3.282	0.86507
High	G1SVP9	Poly(A) binding protein nuclear 1 [OS=Oryctolagus cuniculus]	7.512	6	2	11	2	302	32.3	5.22	31.75	2	other metabolic processes;transport;other biological processes	nucleus;other cell component	nucleic acid binding activity	Pf00076		ENSOCUG00000016174	PABPN1	G1SVP9	3.483	0.889748
High	G1TJP8	Nuclear casein kinase and cyclin dependent kinase substrate 1 [OS=Oryctolagus cuniculus]	48.942	30	7	31	7	304	34	5.24	113.14	7	cell organization and biogenesis;DNA metabolism;RNA metabolism OR transcription;other metabolic processes;stress response;other biological processes	nucleus;other cell component	nucleic acid binding activity;other molecular function			ENSOCUG00000014895	NUCKS1	G1TJP8	1.754	0.992051
High	G1SFZ1	DNA replication licensing factor MCM4 [OS=Oryctolagus cuniculus]	133.067	40	23	91	23	864	96.7	6.79	358.3	23	cell cycle OR cell proliferation;cell organization and biogenesis;DNA metabolism;other metabolic processes	nucleus;other cell component	nucleic acid binding activity;other molecular function	Pf00493, Pf14551, Pf17207, Pf17855	100349822	ENSOCUG00000001710	MCM4	G1SFZ1; ocu:100349822	6.243	0.571522
High	G1TS93	Protein phosphatase 1 regulatory subunit 7 [OS=Oryctolagus cuniculus]	38.781	25	7	35	7	346	40	4.98	136.13	7				Pf12799, Pf14580					1.132	0.995985
High	G1U3C5	Insulin-like growth factor-binding protein 5 [OS=Oryctolagus cuniculus]	25.753	20	4	27	4	271	30.3	8.18	110.48	4	cell cycle OR cell proliferation;developmental processes;signal transduction;other biological processes	non-structural extracellular	other molecular function	Pf00086, Pf00219	100348897	ENSOCUG00000025513	IGFBP5	G1U3C5; ocu:100348897	100	6.32827e-17
High	G1U001	60S ribosomal protein L38 [OS=Oryctolagus cuniculus]	31.817	50	6	76	6	70	8.2	10.05	246.75	6	protein metabolism;other metabolic processes	translational apparatus	other molecular function	Pf01781					2.647	0.912818
High	A0A5F9DJG1	Integrin-linked protein kinase [OS=Oryctolagus cuniculus]	40.794	18	9	49	2	510	57.6	8.44	133.3	9	protein metabolism;other metabolic processes	cytoskeleton;other cell component	kinase activity;other molecular function	Pf07714, Pf12796		ENSOCUG00000006593	ILK	A0A5F9DJG1	1.219	0.997496
High	G1SVB5	Myosin ID [OS=Oryctolagus cuniculus]	8.381	4	2	3	2	1021	117.4	9.41	5.43	2	other biological processes	cytoskeleton;other cell component	cytoskeletal activity;other molecular function	Pf00063, Pf06017		ENSOCUG00000008513	MYO1D	G1SVB5	0.01	6.32827e-17
High	G1TCC8	Pre-mRNA-splicing factor SPF27 [OS=Oryctolagus cuniculus]	14.198	20	3	10	3	225	26.1	5.66	31.82	3	RNA metabolism OR transcription;other metabolic processes	cytoskeleton;nucleus;other cell component		Pf05700	100345435	ENSOCUG00000016784	BCAS2	G1TCC8; ocu:100345435	1.26	0.993224
High	G1SRQ5	Cytochrome P450 [OS=Oryctolagus cuniculus]	199.809	60	27	214	27	494	57.2	9.19	697.62	27		other membranes;ER/Golgi	other molecular function	Pf00067		ENSOCUG00000006796	CYP2A10	G1SRQ5	0.105	0.830475
High	G1SIW8	Crystallin zeta [OS=Oryctolagus cuniculus]	158.182	69	16	306	16	329	35.2	8.94	1231.55	16	cell organization and biogenesis;other metabolic processes	cytosol	nucleic acid binding activity;other molecular function	Pf00107, Pf08240	100348912	ENSOCUG00000003038	CRYZ	G1SIW8; ocu:100348912	0.108	0.836163
High	G1TR82	Tubulin alpha chain [OS=Oryctolagus cuniculus]	273.571	53	21	1039	4	448	49.9	5.06	3845.71	21	cell organization and biogenesis;other biological processes	cytoskeleton;other cell component	cytoskeletal activity;other molecular function	Pf00091, Pf03953	100354352	ENSOCUG00000026994	TUBA4A	G1TR82; ocu:100354352	0.789	0.993224
High	A0A5F9DTE8	4-hydroxyphenylpyruvate dioxygenase [OS=Oryctolagus cuniculus]	204.957	65	22	389	22	393	44.8	7.03	1427.99	22	other metabolic processes		other molecular function	Pf00903	100347363	ENSOCUG00000011816	HPD	A0A5F9DTE8; ocu:100347363	0.044	0.538575
High	G1SI90	ABC-type glutathione-S-conjugate transporter [OS=Oryctolagus cuniculus]	18.298	3	2	8	2	1523	168.9	6.98	33.17	2	transport	plasma membrane;other membranes	transporter activity;other molecular function	Pf00005, Pf00664	100008909	ENSOCUG00000002754	ABCC3	G1SI90; ocu:100008909	1.289	0.983578
High	A0A5F9D8A6	Sorting nexin 12 [OS=Oryctolagus cuniculus]	21.573	21	6	31	4	255	28.3	10.08	80.91	6			other molecular function	Pf00787		ENSOCUG00000014919	SNX12	A0A5F9D8A6	1.171	0.993224
High	G1SDV3	3-hydroxybutyrate dehydrogenase 2 [OS=Oryctolagus cuniculus]	36.662	32	7	37	7	245	26.6	6.57	125.29	7	other metabolic processes;other biological processes	cytosol	other molecular function	Pf13561	100344675	ENSOCUG00000000694	BDH2	G1SDV3; ocu:100344675	0.251	0.552536
High	G1TF44	Asparaginase [OS=Oryctolagus cuniculus]	27.371	13	5	25	5	470	49.9	7.62	80.43	5	other metabolic processes		other molecular function	Pf00710, Pf12796, Pf17763		ENSOCUG00000023219	ASPG	G1TF44	0.354	0.771176
High	G1TXJ5	Uncharacterized protein [OS=Oryctolagus cuniculus]	20.151	12	5	30	2	324	37.8	6.16	83.59	5		other membranes	other molecular function	Pf00201					0.01	6.32827e-17
High	G1TVT0	Nucleolin [OS=Oryctolagus cuniculus]	285.1	37	37	656	37	721	77.8	4.64	2315.65	37	developmental processes;other biological processes	plasma membrane;nucleus;other cell component	nucleic acid binding activity;other molecular function	Pf00076		ENSOCUG00000004312	NCL	G1TVT0	4.929	0.790728
High	G1T347	L-serine ammonia-lyase [OS=Oryctolagus cuniculus]	20.024	15	2	10	2	313	32.6	7.66	67.47	2	other metabolic processes		other molecular function	Pf00291		ENSOCUG00000012353	SDSL	G1T347	0.01	6.32827e-17
High	G1THQ5	ST6 beta-galactoside alpha-2,6-sialyltransferase 1 [OS=Oryctolagus cuniculus]	10.744	7	2	2	2	408	46.7	8.94	6.3	2	protein metabolism;other metabolic processes	other membranes;ER/Golgi	other molecular function	Pf00777	100353188	ENSOCUG00000027209	ST6GAL1	G1THQ5; ocu:100353188	2.508	0.956678
High	A0A5F9CS29	Oxoglutarate dehydrogenase (succinyl-transferring) [OS=Oryctolagus cuniculus]	164.2	34	26	175	21	1017	114.8	6.9	603.77	26	other metabolic processes		other molecular function	Pf00676, Pf02779, Pf16078, Pf16870	100359048	ENSOCUG00000002419	OGDH	A0A5F9CS29; ocu:100359048	1.959	0.954156
High	G1TE88	Plastin 1 [OS=Oryctolagus cuniculus]	141.119	44	20	152	16	630	70.5	5.33	567.63	20	cell organization and biogenesis;transport;developmental processes;other biological processes	cytoskeleton;other cell component	cytoskeletal activity;other molecular function	Pf00307, Pf13499	100352687	ENSOCUG00000017700	PLS1	G1TE88; ocu:100352687	0.367	0.74653
High	G1SXI9	Cytochrome c oxidase subunit [OS=Oryctolagus cuniculus]	11.322	28	4	49	4	86	10.2	8.98	85.31	4		other membranes;mitochondrion		Pf02297	100346670	ENSOCUG00000016887	UPK1A	G1SXI9; ocu:100346670	0.829	0.977237
High	G1T1L7	THO complex 1 [OS=Oryctolagus cuniculus]	14.651	12	4	8	4	657	75.6	4.97	22.82	4	DNA metabolism;other metabolic processes;transport;signal transduction;other biological processes	nucleus;other cell component		Pf00531, Pf11957	100350164	ENSOCUG00000011601	THOC1	G1T1L7; ocu:100350164	100	6.32827e-17
High	B6S6L6	Apolipoprotein C-I [OS=Oryctolagus cuniculus]	11.068	37	4	29	3	87	9.7	8.47	61.28	4	cell organization and biogenesis;protein metabolism;other metabolic processes;transport;other biological processes	non-structural extracellular;ER/Golgi	enzyme regulator activity;other molecular function	Pf04691	100301528	ENSOCUG00000024530	apoCI	B6S6L6; ocu:100301528	0.643	0.944849
High	A7X8X3	Hypoxanthine phosphoribosyltransferase [OS=Oryctolagus cuniculus]	49.717	48	9	89	9	218	24.6	6.68	265.06	9	cell cycle OR cell proliferation;cell organization and biogenesis;other metabolic processes;developmental processes;other biological processes	cytosol	other molecular function	Pf00156	100126071	ENSOCUG00000003186	HPRT	A7X8X3; G1TL46; ocu:100126071	2.345	0.945988
High	G1T4W0	Nucleolar protein 16 [OS=Oryctolagus cuniculus]	33.13	47	7	34	7	178	21.1	9.85	97.09	7		nucleus		Pf09420	100339971	ENSOCUG00000013171	NOP16	G1T4W0; ocu:100339971	2.642	0.922908
High	A0A5F9CXT2	Mitogen-activated protein kinase kinase 3 [OS=Oryctolagus cuniculus]	36.212	18	5	28	5	339	38.4	7.12	89.7	5	protein metabolism;other metabolic processes		kinase activity;other molecular function	Pf00069		ENSOCUG00000004311	MAP2K3	A0A5F9CXT2	1.888	0.993224
High	A0A5F9DCT0	ABC transporter domain-containing protein [OS=Oryctolagus cuniculus]	3.253	8	2	5	1	217	24.3	8.66	11.14	2			other molecular function	Pf00005					1.02	0.993224
High	A0A5F9DJR5	N-acyl-aliphatic-L-amino acid amidohydrolase [OS=Oryctolagus cuniculus]	115.838	54	13	105	13	408	45.7	5.99	418.92	13	other metabolic processes	other cell component	other molecular function	Pf01546, Pf07687					0.211	0.86507
High	G1SFG7	Nestin [OS=Oryctolagus cuniculus]	36.374	10	11	23	11	1490	158.3	4.22	59.25	11	cell cycle OR cell proliferation;other biological processes	cytoskeleton;other cell component	other molecular function	Pf00038		ENSOCUG00000001454	NES	G1SFG7	2.819	0.919839
High	P11974-2	Isoform M2 of Pyruvate kinase PKM [OS=Oryctolagus cuniculus]	635.12	82	47	1709	44	531	57.9	7.85	6331.33	47							PKM	P11974-2	15.789	0.355348
High	G1TVH9	Actin related protein 2/3 complex subunit 1B [OS=Oryctolagus cuniculus]	34.809	21	9	67	8	590	63.8	8.38	167.3	9	cell organization and biogenesis	cytoskeleton;nucleus;other cell component	cytoskeletal activity	Pf00400		ENSOCUG00000025962	ARPC1B	G1TVH9	1.311	0.993224
High	G1TCR0	Ketimine reductase mu-crystallin [OS=Oryctolagus cuniculus]	43.159	27	4	15	4	314	33.6	5.39	77.56	4	RNA metabolism OR transcription;other metabolic processes;transport;other biological processes	cytosol;mitochondrion;nucleus	other molecular function	Pf02423	100352494	ENSOCUG00000016975	CRYM	G1TCR0; ocu:100352494	1.467	0.996456
High	A0A5F9DBW3	RNA polymerase II associated protein 3 [OS=Oryctolagus cuniculus]	10.175	5	2	2	2	716	79.5	6.7	6.88	2				Pf00515, Pf13176, Pf13432, Pf13877	100352156	ENSOCUG00000002316	RPAP3	A0A5F9DBW3	100	6.32827e-17
High	G1SZK8	Protein BUD31 homolog [OS=Oryctolagus cuniculus]	10.254	19	2	10	2	144	17	8.82	36.48	2	RNA metabolism OR transcription;other metabolic processes;other biological processes	nucleus;other cell component	other molecular function	Pf01125	100346500	ENSOCUG00000010576	BUD31	G1SZK8; ocu:100346500	2.861	0.922357
High	G1SQR7	Nuclear transport factor 2 [OS=Oryctolagus cuniculus]	13.936	19	2	20	2	127	14.5	5.38	72.69	2	transport			Pf02136					2.722	0.919839
High	P11372	Cytochrome P450 2C15 [OS=Oryctolagus cuniculus]	148.712	30	13	276	5	378	43.5	6.74	916.79	13		other membranes;ER/Golgi	other molecular function	Pf00067			CYP2C15	P11372	0.061	0.157792
High	G1T5A0	Ribonucleoside-diphosphate reductase [OS=Oryctolagus cuniculus]	93.139	28	14	68	14	745	84.7	7.02	282.43	14	cell organization and biogenesis;DNA metabolism;other metabolic processes;stress response;other biological processes	cytosol;mitochondrion	other molecular function	Pf00317, Pf02867, Pf03477		ENSOCUG00000013372	RRM1	G1T5A0	4.107	0.807797
High	A0A5F9DCR4	Calumenin [OS=Oryctolagus cuniculus]	119.005	50	16	161	2	358	41.8	4.77	604.73	16		non-structural extracellular;other membranes;cytosol;ER/Golgi;other cell component	other molecular function	Pf13202, Pf13499, Pf13833		ENSOCUG00000008167	CALU	A0A5F9DCR4	1.226	0.992051
High	G1SSZ1	Protein Dr1 [OS=Oryctolagus cuniculus]	15.982	21	2	17	2	176	19.4	4.75	64.04	2	protein metabolism;RNA metabolism OR transcription;other metabolic processes;other biological processes	nucleus	nucleic acid binding activity;other molecular function	Pf00808	100352936	ENSOCUG00000007398	DR1	G1SSZ1; ocu:100352936	2.259	0.983578
High	G1SLK2	AAA domain-containing protein [OS=Oryctolagus cuniculus]	126.444	53	18	153	17	406	45.6	7.55	574.5	18	protein metabolism;other metabolic processes;other biological processes	other cell component	other molecular function	Pf00004, Pf16450, Pf17862					1.157	0.996456
High	G1SL16	Uncharacterized protein [OS=Oryctolagus cuniculus]	39.433	24	6	83	5	238	27.4	11.84	278.36	6			nucleic acid binding activity;other molecular function	Pf00076					2.65	0.919839
High	G1SIP1	Dehydrogenase/reductase 1 [OS=Oryctolagus cuniculus]	102.668	34	7	117	7	313	34	8.22	476.58	7		ER/Golgi	other molecular function	Pf00106	100345965	ENSOCUG00000002942	DHRS1	G1SIP1; ocu:100345965	0.112	0.845885
High	A0A5F9CLR7	Anion exchange protein [OS=Oryctolagus cuniculus]	72.998	13	9	46	9	981	106.7	6.19	195.51	9	transport	plasma membrane;other membranes	transporter activity	Pf00955, Pf07565		ENSOCUG00000004499	SLC4A1	A0A5F9CLR7	0.359	0.790728
High	G1SIT0	Chloride channel CLIC-like protein 1 [OS=Oryctolagus cuniculus]	11.353	6	2	5	2	545	60.9	5.57	17.94	2		other membranes;ER/Golgi;nucleus;other cell component		Pf05934	100341537	ENSOCUG00000002991	CLCC1	G1SIT0	1.272	0.992939
High	G1TBS1	Protein deglycase [OS=Oryctolagus cuniculus]	139.495	89	16	341	16	189	19.9	6.79	1214.96	16	other metabolic processes;other biological processes	plasma membrane;other membranes		Pf01965	100352938	ENSOCUG00000016511	PARK7	G1TBS1; ocu:100352938	0.962	0.993224
High	A0A5F9DSC7	Sorting nexin [OS=Oryctolagus cuniculus]	54.414	34	14	63	13	404	46.7	6.76	167.44	14	transport		other molecular function	Pf00787, Pf09325					0.958	0.993224
High	G1SF64	CUGBP Elav-like family member 1 [OS=Oryctolagus cuniculus]	7.509	9	2	9	2	512	54.9	8.25	21.43	2	cell organization and biogenesis;RNA metabolism OR transcription;other metabolic processes;developmental processes;other biological processes	nucleus;other cell component	nucleic acid binding activity;other molecular function	Pf00076		ENSOCUG00000001311	CELF1	G1SF64	4.372	0.788668
High	G1SQD1	Eukaryotic translation initiation factor 4 gamma 1 [OS=Oryctolagus cuniculus]	143.113	20	28	190	28	1602	175.7	5.41	543.09	28	protein metabolism;other metabolic processes	other cell component	nucleic acid binding activity;other molecular function	Pf02020, Pf02847, Pf02854	100009384	ENSOCUG00000006110	EIF4G1	G1SQD1	1.538	0.966829
High	G1SH05	Tubulin beta chain [OS=Oryctolagus cuniculus]	363.967	79	29	1162	6	444	49.7	4.89	4641.2	29	cell cycle OR cell proliferation;cell organization and biogenesis;other biological processes	non-structural extracellular;cytoskeleton;nucleus;other cell component	signal transduction activity or receptor binding;cytoskeletal activity;other molecular function	Pf00091, Pf03953	100358689	ENSOCUG00000002187	TUBB	G1SH05; ocu:100358689	2.251	0.922357
High	G1TTL7	Translocase of outer mitochondrial membrane 40 [OS=Oryctolagus cuniculus]	10.041	12	2	9	2	377	38.6	9.64	28.75	2	cell organization and biogenesis;transport	other membranes;cytosol;mitochondrion;other cell component	transporter activity	Pf01459		ENSOCUG00000023582	TOMM40	G1TTL7	1.579	0.998977
High	G1SUQ9	DNA topoisomerase I [OS=Oryctolagus cuniculus]	41.79	17	12	52	12	767	90.9	9.32	123.28	12	cell organization and biogenesis;protein metabolism;DNA metabolism;other metabolic processes;developmental processes;other biological processes	nucleus;other cell component	nucleic acid binding activity;kinase activity;other molecular function	Pf01028, Pf02919, Pf14370	100349705	ENSOCUG00000008221	TOP1	G1SUQ9; ocu:100349705	3.697	0.804155
High	G1T336	RNA helicase [OS=Oryctolagus cuniculus]	167.564	41	25	293	23	662	73.1	7.18	1031.24	25	cell-cell signaling;cell organization and biogenesis;protein metabolism;RNA metabolism OR transcription;other metabolic processes;stress response;signal transduction;other biological processes	plasma membrane;other membranes;cytosol;cytoskeleton;translational apparatus;nucleus;other cell component	enzyme regulator activity;cytoskeletal activity;translation activity;nucleic acid binding activity;other molecular function	Pf00270, Pf00271	100348597	ENSOCUG00000012338	DDX3X	G1T336	2.764	0.912818
High	G1SEU9	Ragulator complex protein LAMTOR3 [OS=Oryctolagus cuniculus]	9.326	31	2	6	2	124	13.6	7.34	21.86	2	other biological processes	other membranes;other cytoplasmic organelle	enzyme regulator activity;other molecular function	Pf08923	103350744	ENSOCUG00000001152	LAMTOR3	G1SEU9; ocu:103350744	3.457	0.881714
High	P32417	Dimethylaniline monooxygenase [N-oxide-forming] 3 [OS=Oryctolagus cuniculus]	211.136	48	21	381	21	531	59.8	8.34	1382.75	21		other membranes;ER/Golgi	other molecular function	Pf00743	100009065	ENSOCUG00000003610	FMO3	ocu:100009065; P32417	0.115	0.850886
High	G1TCG5	Solute carrier family 27 member 2 [OS=Oryctolagus cuniculus]	250.572	50	24	213	24	620	70.7	8.47	898.75	24	other metabolic processes;transport	plasma membrane;other membranes;ER/Golgi;other cytoplasmic organelle	transporter activity;other molecular function	Pf00501, Pf13193	100352860	ENSOCUG00000016831	SLC27A2	G1TCG5; ocu:100352860	0.343	0.985924
High	A0A5F9C939	SUI1 domain-containing protein [OS=Oryctolagus cuniculus]	18.878	9	4	10	4	356	39.9	11.09	32.66	4	protein metabolism;other metabolic processes		nucleic acid binding activity	Pf01253					0.345	0.662169
High	G1TAC4	Glutaredoxin-1 [OS=Oryctolagus cuniculus]	28.081	38	3	35	2	107	11.9	6.58	131.77	3	other biological processes		other molecular function	Pf00462	100344913	ENSOCUG00000015853	GLRX	G1TAC4; ocu:100344913	0.32	0.727732
High	G1T6D4	Proteasome 26S subunit, non-ATPase 12 [OS=Oryctolagus cuniculus]	116.048	47	19	121	19	447	52	7.36	419.26	19		other cell component		Pf01399, Pf18098		ENSOCUG00000013922	PSMD12	G1T6D4	1.232	0.993224
High	G1TRK3	Morphine-6-dehydrogenase [OS=Oryctolagus cuniculus]	185.823	56	17	579	12	323	36.5	7.11	2148.46	17		other cell component	other molecular function	Pf00248	100352458	ENSOCUG00000026898	AKR1C26	G1TRK3; J7M9D0; ocu:100352458	0.127	0.881714
High	G1SXN0	Pescadillo homolog [OS=Oryctolagus cuniculus]	17.872	8	4	11	4	672	74.7	5.53	27.51	4	cell cycle OR cell proliferation;RNA metabolism OR transcription;other metabolic processes;other biological processes	cytosol;nucleus;other cell component	other molecular function	Pf06732, Pf16589		ENSOCUG00000009646	PES1	G1SXN0	4.799	0.738555
High	B7NZE9	Creatine kinase [OS=Oryctolagus cuniculus]	90.185	44	13	91	13	417	47	8.34	354.32	13	other metabolic processes;other biological processes	mitochondrion	kinase activity;other molecular function	Pf00217, Pf02807	100328683	ENSOCUG00000003106	CKMT1A	B7NZE9; ocu:100328683	9.224	0.327497
High	G1SW10	Metastasis associated 1 family member 2 [OS=Oryctolagus cuniculus]	38.184	15	8	32	8	668	74.9	9.66	91.42	8	cell organization and biogenesis;protein metabolism;DNA metabolism;RNA metabolism OR transcription;other metabolic processes;other biological processes	nucleus;other cell component	nucleic acid binding activity;other molecular function	Pf00320, Pf01426, Pf01448, Pf17226	100351042	ENSOCUG00000008849	MTA2	G1SW10; ocu:100351042	3.078	0.914374
High	G1TER3	B-cell receptor-associated protein [OS=Oryctolagus cuniculus]	79.838	37	14	143	14	246	28.1	8.91	432.35	14	cell organization and biogenesis;stress response;transport;signal transduction;other biological processes	plasma membrane;other membranes;mitochondrion;ER/Golgi;other cell component	signal transduction activity or receptor binding;other molecular function	Pf05529, Pf18035	100356247	ENSOCUG00000017921	BCAP31	G1TER3; ocu:100356247	0.838	0.993224
High	G1SG41	Transducin beta like 2 [OS=Oryctolagus cuniculus]	3.972	4	2	3	2	446	49.6	9.29	6.74	2	stress response;signal transduction	ER/Golgi	other molecular function	Pf00400	100342247	ENSOCUG00000001783	TBL2	G1SG41; ocu:100342247	2.43	0.965548
High	G1T647	GCS light chain [OS=Oryctolagus cuniculus]	36.924	20	6	35	6	388	42.2	8.79	124.07	6	cell organization and biogenesis;other metabolic processes;stress response;other biological processes	other cell component	other molecular function		100352174	ENSOCUG00000013796	GCLM	G1T647; ocu:100352174	0.485	0.919839
High	G1SXQ0	Glutathione transferase [OS=Oryctolagus cuniculus]	56.104	28	8	70	6	279	32.8	8.6	197.06	8	other metabolic processes;stress response;other biological processes	non-structural extracellular;cytosol;cytoskeleton	other molecular function	Pf02798, Pf14497		ENSOCUG00000023703	GSTM3	G1SXQ0	1.133	0.993224
High	G1TNK9	Carbonyl reductase (NADPH) [OS=Oryctolagus cuniculus]	150.798	68	17	389	2	277	30.4	8.18	1303.98	17			other molecular function	Pf00106					0.057	0.634412
High	G1T7X6	Laminin subunit beta 1 [OS=Oryctolagus cuniculus]	19.551	4	3	8	3	1736	191.6	4.94	23.66	3	cell adhesion;cell organization and biogenesis;developmental processes;other biological processes	non-structural extracellular;extracellular matrix;other membranes	extracellular structural activity	Pf00053, Pf00055		ENSOCUG00000014676	LAMB1	G1T7X6	100	6.32827e-17
High	Q9GLY4	Inter-alpha-trypsin inhibitor heavy chain4 [OS=Oryctolagus cuniculus]	42.251	13	8	24	8	951	105.8	8.27	107.28	8				Pf00092, Pf08487	100008625		ITI-HC4	ocu:100008625; Q9GLY4	1.388	0.992939
High	G1TB13	Phosphomevalonate kinase [OS=Oryctolagus cuniculus]	14.086	20	3	4	3	192	22	5.36	13.84	3	other metabolic processes;other biological processes	cytosol;other cytoplasmic organelle	kinase activity;other molecular function	Pf04275	100345598	ENSOCUG00000016158	PMVK	G1TB13; ocu:100345598	0.607	0.750277
High	G1SP34	Arp2/3 complex 34 kDa subunit [OS=Oryctolagus cuniculus]	132.16	66	19	235	19	322	36.7	7.36	860.59	19	cell organization and biogenesis;other biological processes	plasma membrane;other membranes;cytoskeleton;nucleus;other cytoplasmic organelle;other cell component	cytoskeletal activity	Pf04045		ENSOCUG00000005516	ARPC2	G1SP34	1.355	0.977237
High	G1TMV1	Destrin [OS=Oryctolagus cuniculus]	52.297	47	7	149	6	165	18.5	7.85	459.87	7	cell organization and biogenesis;other biological processes	cytoskeleton	cytoskeletal activity	Pf00241					0.695	0.990369
High	G1T824	Thymosin beta [OS=Oryctolagus cuniculus]	10.7	42	3	28	3	45	5.2	5.36	63.28	3	cell organization and biogenesis	cytoskeleton;other cell component	cytoskeletal activity	Pf01290					1.52	0.998405
High	G1TVQ3	Dynein light chain roadblock [OS=Oryctolagus cuniculus]	22.581	74	4	17	4	96	11	7.25	70.25	4	other biological processes	cytoskeleton;other cell component	other molecular function	Pf03259					2.745	0.939077
High	G1SHP2	Collagen type VI alpha 6 chain [OS=Oryctolagus cuniculus]	50.399	7	9	22	7	2248	242.4	6.95	76.01	9		non-structural extracellular;extracellular matrix		Pf00092, Pf01391		ENSOCUG00000002486	COL6A6	G1SHP2	2.09	0.992036
High	A0A5F9D5K0	Tropomyosin 1 [OS=Oryctolagus cuniculus]	173.993	73	30	516	1	284	32.7	4.75	1428.59	30		cytoskeleton	cytoskeletal activity	Pf00261					1.582	0.992036
High	G1TLE4	G protein subunit beta 2 [OS=Oryctolagus cuniculus]	22.553	14	5	58	1	340	37.3	6	157.99	5	signal transduction			Pf00400	100356799	ENSOCUG00000002657	GNB2	G1TLE4; ocu:100356799	0.496	0.83129
High	A0A5F9DP87	UDP-glucuronosyltransferase [OS=Oryctolagus cuniculus]	163.995	27	10	317	2	533	60.4	8.35	1272.73	10		other membranes	other molecular function	Pf00201					0.01	6.32827e-17
High	G1SM91	Fumarylacetoacetase [OS=Oryctolagus cuniculus]	171.591	53	12	208	12	402	43.6	9.23	906.55	12	other metabolic processes		other molecular function	Pf01557, Pf09298		ENSOCUG00000004660	FAH	G1SM91	0.114	0.849217
High	G1TUT9	40S ribosomal protein S2 [OS=Oryctolagus cuniculus]	104.776	49	14	411	14	270	29	9.86	1359.92	14	protein metabolism;other metabolic processes	translational apparatus	nucleic acid binding activity;other molecular function	Pf00333, Pf03719					2.183	0.927046
High	G1T1C5	Uncharacterized protein [OS=Oryctolagus cuniculus]	25.658	21	5	10	5	339	39.1	5.88	36.97	5	other biological processes	cytoskeleton;other cell component	other molecular function	Pf04177					2.387	0.966664
High	G1ST96	60S ribosomal protein L13 [OS=Oryctolagus cuniculus]	71.09	40	12	346	1	210	23.9	11.62	959.03	12	protein metabolism;other metabolic processes	translational apparatus	other molecular function	Pf01294					1.754	0.948788
High	A0A5F9CRP6	Disintegrin and metalloproteinase domain-containing protein 2 [OS=Oryctolagus cuniculus]	210.048	45	20	283	20	555	62.2	6.43	1061.02	20			other molecular function	Pf00561, Pf13419	100350230	ENSOCUG00000006251	ADAM2	A0A5F9CRP6; ocu:100350230	0.078	0.762413
High	G1U8H6	Charged multivesicular body protein 1a [OS=Oryctolagus cuniculus]	5.68	9	2	14	2	193	21.3	8.9	28.44	2	cell cycle OR cell proliferation;cell organization and biogenesis;protein metabolism;other metabolic processes;stress response;transport;other biological processes	plasma membrane;other membranes;cytoskeleton;nucleus;other cytoplasmic organelle;other cell component	other molecular function	Pf03357		ENSOCUG00000023371	CHMP1A	G1U8H6	1.912	0.98685
High	G1SQL0	Proteasome 26S subunit, ATPase 1 [OS=Oryctolagus cuniculus]	121.904	48	15	146	14	440	49.2	6.21	558.14	15	protein metabolism;other metabolic processes;other biological processes	nucleus;other cell component	other molecular function	Pf00004, Pf16450, Pf17862					1.109	0.998977
High	P15123	Cytochrome P450 2C16 [OS=Oryctolagus cuniculus]	141.018	36	17	258	2	487	55.5	7.62	837.38	17		other membranes;ER/Golgi	other molecular function	Pf00067	100328938		CYP2C16	ocu:100328938; P15123	0.037	0.113923
High	G1SYD3	Tyrosine--tRNA ligase [OS=Oryctolagus cuniculus]	35.909	20	8	32	8	528	59	7.03	118.8	8	protein metabolism;RNA metabolism OR transcription;other metabolic processes	cytosol;nucleus	nucleic acid binding activity;other molecular function	Pf00579, Pf01588	100353312	ENSOCUG00000010007	YARS1	G1SYD3; ocu:100353312	1.631	0.992939
High	G1SSH0	Catenin beta like 1 [OS=Oryctolagus cuniculus]	17.446	6	4	18	4	627	71.1	5.34	48.65	4	other metabolic processes;developmental processes;other biological processes	cytosol;cytoskeleton;nucleus;other cell component	other molecular function	Pf08216		ENSOCUG00000007161	CTNNBL1	G1SSH0	3.793	0.827176
High	G1TAR9	Phospholipase A2 group XIIB [OS=Oryctolagus cuniculus]	18.314	18	2	5	2	195	21.6	6.99	18.65	2	other metabolic processes;transport	non-structural extracellular	other molecular function	Pf06951	100340856	ENSOCUG00000016043	PLA2G12B	G1TAR9; ocu:100340856	0.01	6.32827e-17
High	G1SZJ5	Prefoldin subunit 6 [OS=Oryctolagus cuniculus]	12.571	31	2	8	2	129	14.6	8.88	33.62	2	cell organization and biogenesis;other biological processes	other cell component	other molecular function	Pf01920	100352010	ENSOCUG00000010559	PFDN6	G1SZJ5; ocu:100352010	100	6.32827e-17
High	G1SI85	Sidoreflexin [OS=Oryctolagus cuniculus]	44.653	30	6	56	4	325	35.8	9.11	186.91	6	transport	other membranes;mitochondrion	transporter activity	Pf03820		ENSOCUG00000002751	SFXN3	G1SI85	5.694	0.609786
High	G1T6B6	Tumor associated calcium signal transducer 2 [OS=Oryctolagus cuniculus]	35.796	21	5	24	5	327	36.1	8.79	98.47	5		other membranes		Pf00086	100338072	ENSOCUG00000013892	TACSTD2	G1T6B6; ocu:100338072	3.679	0.864366
High	G1T0K2	Cyclin dependent kinase 6 [OS=Oryctolagus cuniculus]	50.525	37	10	73	9	326	36.8	6.47	245.85	10	protein metabolism;other metabolic processes;other biological processes		kinase activity;other molecular function	Pf00069	100009040	ENSOCUG00000011078	CDK6	G1T0K2; ocu:100009040	1.973	0.977372
High	G1TAR0	Ribosome production factor 2 homolog [OS=Oryctolagus cuniculus]	13.194	11	3	8	3	353	40.4	10.05	22.04	3	cell organization and biogenesis;RNA metabolism OR transcription;other metabolic processes;other biological processes	nucleus;other cell component	nucleic acid binding activity	Pf04427	100357910	ENSOCUG00000016028	RPF2	G1TAR0; ocu:100357910	100	6.32827e-17
High	G1TMF8	Asialoglycoprotein receptor 2 [OS=Oryctolagus cuniculus]	36.604	21	5	57	5	299	33.6	6.6	216.25	5	protein metabolism;other metabolic processes;other biological processes	other membranes	other molecular function	Pf00059, Pf03954		ENSOCUG00000024115	ASGR2	G1TMF8	0.535	0.938278
High	G1T4P7	Talin 2 [OS=Oryctolagus cuniculus]	66.9	5	13	152	1	2536	270.6	5.58	409.48	13	cell adhesion;cell organization and biogenesis	cytoskeleton;other cell component	cytoskeletal activity	Pf00373, Pf01608, Pf08913, Pf09141, Pf16511		ENSOCUG00000013064	TLN2	G1T4P7	1.807	0.992036
High	P98065	Tumor necrosis factor-inducible gene 6 protein [OS=Oryctolagus cuniculus]	10.396	9	2	5	2	276	31.1	7.66	12.91	2	cell adhesion;cell organization and biogenesis;other metabolic processes;developmental processes;other biological processes	non-structural extracellular	other molecular function	Pf00193, Pf00431	100009149	ENSOCUG00000013688	TNFAIP6	ocu:100009149; P98065	100	6.32827e-17
High	G1SZP6	Heme oxygenase (biliverdin-producing) [OS=Oryctolagus cuniculus]	21.257	22	4	12	4	288	32.6	6.9	48.14	4	other metabolic processes;stress response;other biological processes	other membranes;ER/Golgi;nucleus;other cell component	other molecular function	Pf01126	100008919	ENSOCUG00000010633	HMOX1	G1SZP6; ocu:100008919	1.526	0.995985
High	G1U416	Asialoglycoprotein receptor 1 [OS=Oryctolagus cuniculus]	68.327	39	6	101	6	184	21	5.26	338.17	6			other molecular function	Pf00059, Pf03954		ENSOCUG00000025713	ASGR1	G1U416	0.09	0.794161
High	G1THY3	Ubiquitin conjugating enzyme E2 V1 [OS=Oryctolagus cuniculus]	35.49	46	5	56	1	139	15.8	7.94	160.03	5				Pf00179					3.296	0.912818
High	G1TD31	Acyl-CoA synthetase medium chain family member 1 [OS=Oryctolagus cuniculus]	215.69	47	24	369	23	577	64.5	8.1	1298.05	24	other metabolic processes			Pf00501, Pf13193		ENSOCUG00000017141	ACSM1	G1TD31	0.066	0.692167
High	G1TCW1	Transferrin receptor protein 1 [OS=Oryctolagus cuniculus]	33.671	14	9	15	9	763	85.6	5.6	36.44	9	transport;developmental processes;signal transduction;other biological processes	non-structural extracellular;plasma membrane;other membranes;other cytoplasmic organelle;other cell component	nucleic acid binding activity;other molecular function	Pf02225, Pf04253, Pf04389	100342561	ENSOCUG00000017033	TFRC	G1TCW1; ocu:100342561	2.172	0.983578
High	G1U5N7	RRM domain-containing protein [OS=Oryctolagus cuniculus]	68.237	37	14	139	14	391	42.3	10.05	367.01	14			nucleic acid binding activity	Pf00076, Pf08081					4.398	0.76859
High	A0A5F9D689	Treacle ribosome biogenesis factor 1 [OS=Oryctolagus cuniculus]	27.156	5	5	21	5	1491	152.6	9.47	75.72	5				Pf03546		ENSOCUG00000003848	TCOF1	A0A5F9D689	3.268	0.912818
High	A0A5F9CJ13	Uncharacterized protein [OS=Oryctolagus cuniculus]	365.997	60	53	617	4	1128	116.3	6.14	2096.59	53									2.877	0.912818
High	G1TKE3	Transgelin [OS=Oryctolagus cuniculus]	122.318	60	10	276	10	185	20.2	7.88	1138.39	10	other biological processes			Pf00307, Pf00402		ENSOCUG00000022296	TAGLN2	G1TKE3	3.525	0.867651
High	G1T643	Mannosidase alpha class 2A member 2 [OS=Oryctolagus cuniculus]	11.62	4	2	5	2	929	101.3	6.28	10.58	2	other biological processes	other cell component		Pf11701, Pf13181, Pf13432	100339776	ENSOCUG00000013777	MAN2A2	G1T643; ocu:100339776	1.36	0.992407
High	G1SPF5	Uncharacterized protein [OS=Oryctolagus cuniculus]	103.752	79	8	340	5	129	14.5	5.91	1378.2	8	other metabolic processes		other molecular function	Pf00300					3.591	0.86507
High	G1U9U0	T-complex protein 1 subunit delta [OS=Oryctolagus cuniculus]	223.004	64	27	392	27	539	57.9	7.83	1384.52	27	other biological processes	other cell component	other molecular function	Pf00118	100353000	ENSOCUG00000024386	CCT4	G1U9U0; ocu:100353000	2.143	0.927972
High	G1TF82	AA_TRNA_LIGASE_II_ALA domain-containing protein [OS=Oryctolagus cuniculus]	9.392	8	2	4	2	412	45.2	6.77	12.21	2	protein metabolism;RNA metabolism OR transcription;other metabolic processes		nucleic acid binding activity;other molecular function	Pf07973					1.547	0.995985
High	G1T8B6	Phenylalanine 4-monooxygenase [OS=Oryctolagus cuniculus]	241.682	52	23	508	23	466	53.5	6.07	1922.23	23	other metabolic processes		other molecular function	Pf00351, Pf01842	100354678	ENSOCUG00000014890	PAH	G1T8B6; ocu:100354678	0.088	0.790728
High	G1T5D1	STEAP3 metalloreductase [OS=Oryctolagus cuniculus]	13.677	9	4	17	4	498	55.3	8.53	49.51	4	transport;other biological processes	other membranes;other cytoplasmic organelle		Pf01794, Pf03807	100354683	ENSOCUG00000013423	STEAP3	G1T5D1; ocu:100354683	0.906	0.992407
High	Q865P3	Na(+)/H(+) exchange regulatory cofactor NHE-RF3 [OS=Oryctolagus cuniculus]	130.633	47	18	86	3	518	56.9	5.25	316.49	18	other biological processes	plasma membrane;other membranes		Pf00595, Pf17820	100008900		PDZK1	ocu:100008900; Q865P3	0.746	0.992939
High	G1TBC4	V-type proton ATPase subunit H [OS=Oryctolagus cuniculus]	22.506	12	3	16	3	483	55.9	6.61	61.63	3	transport	other membranes;other cytoplasmic organelle	transporter activity	Pf03224, Pf11698	100353410	ENSOCUG00000016298	ATP6V1H	G1TBC4; ocu:100353410	2.713	0.940845
High	G1SMV9	Solute carrier family 45 member 2 [OS=Oryctolagus cuniculus]	72.503	38	11	52	11	382	41.9	7.37	176.45	11			other molecular function	Pf02515	100358429	ENSOCUG00000004947	SLC45A2	G1SMV9; ocu:100358429	0.213	0.492571
High	G1SI79	Uncharacterized protein [OS=Oryctolagus cuniculus]	244.403	50	28	498	24	378	39.6	9.01	1786.39	28		nucleus	nucleic acid binding activity	Pf00076					2.206	0.927046
High	A0A5F9CI26	DNA replication licensing factor MCM2 [OS=Oryctolagus cuniculus]	115.673	26	18	79	18	902	101.5	5.59	318.17	18	cell cycle OR cell proliferation;cell organization and biogenesis;DNA metabolism;other metabolic processes;other biological processes	nucleus;other cell component	nucleic acid binding activity;other molecular function	Pf00493, Pf12619, Pf14551, Pf17207, Pf17855		ENSOCUG00000015924	MCM2	A0A5F9CI26	1	0.998977
High	G1TDM4	TatD DNase domain containing 1 [OS=Oryctolagus cuniculus]	9.876	6	2	2	2	395	44.1	8.25	6.69	2		nucleus	other molecular function	Pf01026		ENSOCUG00000017403	TATDN1	G1TDM4	100	6.32827e-17
High	G1T194	A-kinase anchoring protein 8 like [OS=Oryctolagus cuniculus]	14.448	5	3	6	3	633	70.4	5.06	21.09	3	cell cycle OR cell proliferation;cell organization and biogenesis;RNA metabolism OR transcription;other metabolic processes;other biological processes	nucleus;other cell component	nucleic acid binding activity;other molecular function	Pf04988	100348949	ENSOCUG00000011417	AKAP8L	G1T194; ocu:100348949	100	6.32827e-17
High	G1SV63	Serine and arginine repetitive matrix 1 [OS=Oryctolagus cuniculus]	54.79	13	7	33	7	914	103.3	11.85	111.94	7	RNA metabolism OR transcription;other metabolic processes	nucleus		Pf01480		ENSOCUG00000008438	SRRM1	G1SV63	1.845	0.990985
High	B1A3U4	Interleukin-18 [OS=Oryctolagus cuniculus]	34.981	30	6	36	6	192	22.1	5.02	140.08	6	stress response;signal transduction;other biological processes	non-structural extracellular;other cell component	signal transduction activity or receptor binding	Pf00340	100144338		IL18	B1A3U4; ocu:100144338	2.406	0.945988
High	G1SFI7	GMP synthase (glutamine-hydrolyzing) [OS=Oryctolagus cuniculus]	31.452	17	6	15	6	693	76.6	6.86	54.15	6	other metabolic processes	cytosol	other molecular function	Pf00117, Pf00958, Pf02540	100343988	ENSOCUG00000001480	GMPS	G1SFI7	2.469	0.956678
High	A0A5F9CMG2	Hydroxymethylglutaryl-CoA synthase [OS=Oryctolagus cuniculus]	206.778	48	16	378	15	466	52.7	8.1	1347.63	16	other metabolic processes		other molecular function	Pf08540		ENSOCUG00000005767	HMGCS2	A0A5F9CMG2	0.048	0.563185
High	G1SMM5	DnaJ heat shock protein family (Hsp40) member A2 [OS=Oryctolagus cuniculus]	67.169	40	11	52	11	412	45.7	6.48	203.72	11	stress response;other biological processes	other membranes;cytosol	other molecular function	Pf00226, Pf00684, Pf01556	100350952	ENSOCUG00000004839	DNAJA2	G1SMM5; ocu:100350952	1.03	0.993224
High	G1SP68	G protein subunit alpha i3 [OS=Oryctolagus cuniculus]	69.615	42	10	68	5	354	40.5	5.69	203.23	10	other metabolic processes;signal transduction;other biological processes	plasma membrane;other membranes;cytoskeleton;ER/Golgi;other cell component	other molecular function	Pf00503	100359147	ENSOCUG00000005553	GNAI3	G1SP68; ocu:100359147	1.078	0.980049
High	B6RFK9	Calcium-transporting ATPase [OS=Oryctolagus cuniculus]	180.179	26	24	194	22	997	109.6	5.4	660.67	24	transport	other membranes;cytosol;ER/Golgi	transporter activity;other molecular function	Pf00122, Pf00689, Pf00690, Pf08282, Pf13246					1.229	0.992939
High	G1SI20	Isocitrate dehydrogenase [NADP] [OS=Oryctolagus cuniculus]	272.517	56	24	563	22	440	49.8	7.31	1867.28	24	other metabolic processes;stress response;other biological processes	cytosol;mitochondrion;other cytoplasmic organelle	other molecular function	Pf00180		ENSOCUG00000002671	IDH1	G1SI20	0.181	0.919839
High	P00178	Cytochrome P450 2B4 [OS=Oryctolagus cuniculus]	176.292	40	14	212	5	491	55.7	8.9	864.65	14		other membranes;ER/Golgi	other molecular function	Pf00067	100328948		CYP2B4	ocu:100328948; P00177; P00178	0.01	6.32827e-17
High	G1STE1	Cytochrome b-c1 complex subunit 6 [OS=Oryctolagus cuniculus]	9.754	48	2	3	2	91	10.6	4.56	11.44	2	other metabolic processes	other membranes;mitochondrion		Pf02320	100343982	ENSOCUG00000007598	NSUN4	G1STE1; ocu:100343982	100	6.32827e-17
High	P07511	Serine hydroxymethyltransferase, cytosolic [OS=Oryctolagus cuniculus]	296.886	48	20	469	20	484	52.9	7.87	1836.95	20	cell organization and biogenesis;other metabolic processes;other biological processes	cytosol;nucleus	nucleic acid binding activity;other molecular function	Pf00464	100009405	ENSOCUG00000021541	SHMT1	ocu:100009405; P07511	0.086	0.787733
High	A0A5F9DNC4	Deoxyuridine 5'-triphosphate nucleotidohydrolase [OS=Oryctolagus cuniculus]	43.285	46	5	21	5	162	17.8	7.94	81.93	5	other metabolic processes		other molecular function	Pf00692					0.985	0.955571
High	G1U9C1	Dynamin GTPase [OS=Oryctolagus cuniculus]	47.728	17	13	47	9	846	96.3	9.09	130.5	13	transport	cytoskeleton	other molecular function	Pf00169, Pf00350, Pf01031, Pf02212		ENSOCUG00000015302	DNM2	G1U9C1	0.963	0.992939
High	G1U430	TATA-box binding protein associated factor 15 [OS=Oryctolagus cuniculus]	68.472	27	8	59	6	592	61.7	8.02	254.17	8	RNA metabolism OR transcription;other metabolic processes;other biological processes	nucleus;other cell component	nucleic acid binding activity;other molecular function	Pf00076, Pf00641		ENSOCUG00000002838	TAF15	G1U430	3.48	0.884586
High	G1T7R2	Tyrosine 3-monooxygenase/tryptophan 5-monooxygenase activation protein epsilon [OS=Oryctolagus cuniculus]	201.527	70	22	831	6	240	27.4	4.89	2578.32	22				Pf00244	100358813	ENSOCUG00000014607	YWHAE	G1T7R2	0.947	0.993224
High	A0A5F9C268	Uncharacterized protein [OS=Oryctolagus cuniculus]	132.362	36	15	230	1	510	58.3	7.62	804.32	15			other molecular function	Pf00067					0.01	6.32827e-17
High	A0A5F9CJ90	Spectrin alpha, non-erythrocytic 1 [OS=Oryctolagus cuniculus]	1078.19	63	136	1182	1	2494	284.9	5.5	4750.74	136		other cell component		Pf00018, Pf00435		ENSOCUG00000012332	SPTAN1	A0A5F9CJ90	0.982	0.992036
High	G1SXS3	SNW domain-containing protein 1 [OS=Oryctolagus cuniculus]	7.293	7	2	2	2	536	61.5	9.52	6.72	2	RNA metabolism OR transcription;other metabolic processes;stress response;signal transduction;other biological processes	nucleus	signal transduction activity or receptor binding;other molecular function	Pf02731	100354981	ENSOCUG00000009717	SNW1	G1SXS3; ocu:100354981	0.686	0.905554
High	G1T011	FACT complex subunit [OS=Oryctolagus cuniculus]	50.32	13	9	39	9	1047	119.8	5.66	133.55	9	cell organization and biogenesis;DNA metabolism;other metabolic processes;stress response	nucleus		Pf00557, Pf08512, Pf08644, Pf14826	100353045	ENSOCUG00000010807	SUPT16H	G1T011; ocu:100353045	5.368	0.560277
High	G1T2T9	RAB5A, member RAS oncogene family [OS=Oryctolagus cuniculus]	24.395	33	5	41	2	215	23.6	8.15	125.29	5	cell-cell signaling;cell organization and biogenesis;transport;signal transduction;other biological processes	other membranes;cytosol;nucleus;other cytoplasmic organelle;other cell component	other molecular function	Pf00071	100350923	ENSOCUG00000012200	RAB5A	G1T2T9; ocu:100350923	100	6.32827e-17
High	G1SWC0	Homogentisate 1,2-dioxygenase [OS=Oryctolagus cuniculus]	99.909	27	11	155	11	671	74.8	6.96	692.81	11	other metabolic processes		other molecular function	Pf04209, Pf08477, Pf20510		ENSOCUG00000009008	HGD	G1SWC0	0.222	0.940845
High	U3KMH9	Malate dehydrogenase [OS=Oryctolagus cuniculus]	193.452	60	18	707	18	384	40.5	8.6	2489.01	18	other metabolic processes		other molecular function	Pf00056, Pf02866		ENSOCUG00000014322	MDH2	U3KMH9	1.337	0.980004
High	G1TD91	Cleavage and polyadenylation specificity factor subunit 5 [OS=Oryctolagus cuniculus]	39.222	48	9	32	9	227	26.2	8.82	85.71	9	RNA metabolism OR transcription;other metabolic processes;other biological processes	nucleus;other cell component	nucleic acid binding activity;other molecular function	Pf13869	100342787	ENSOCUG00000017224	NUDT21	G1TD91; ocu:100342787	2.393	0.919839
High	G1TKS5	OCIA domain containing 2 [OS=Oryctolagus cuniculus]	39.906	38	4	37	4	154	16.9	9.23	148.5	4	other biological processes			Pf07051	100343956	ENSOCUG00000007907	OCIAD2	G1TKS5; ocu:100343956	0.157	0.287793
High	G1U727	Serine/threonine-protein kinase PRP4 homolog [OS=Oryctolagus cuniculus]	16.866	3	4	8	4	1056	122.1	10.3	21.99	4	protein metabolism;RNA metabolism OR transcription;other metabolic processes	nucleus;other cell component	kinase activity;other molecular function	Pf00069		ENSOCUG00000000425	PRPF4B	G1U727	2.577	0.919443
High	A0A5F9DL41	Uncharacterized protein [OS=Oryctolagus cuniculus]	20.682	7	4	16	4	662	72.2	7.55	54.53	4		other membranes		Pf00058					2.561	0.928961
High	G1TEA3	Caveolae associated protein 2 [OS=Oryctolagus cuniculus]	67.616	41	10	48	10	424	47	5.14	179.19	10	cell organization and biogenesis	plasma membrane;other membranes;cytosol;nucleus	other molecular function	Pf15237	100345238	ENSOCUG00000017723	CAVIN2	G1TEA3; ocu:100345238	0.639	0.928961
High	G1SGP1	Ubiquinol-cytochrome c reductase core protein 1 [OS=Oryctolagus cuniculus]	76.807	32	12	104	11	480	52.4	6.32	403.6	12			other molecular function	Pf00675, Pf05193	100347571	ENSOCUG00000002041	UQCRC1	G1SGP1; ocu:100347571	0.756	0.995985
High	A0A5F9CDJ4	Palmitoyl-protein hydrolase [OS=Oryctolagus cuniculus]	50.468	31	9	62	4	427	46.4	7.39	190.14	9	RNA metabolism OR transcription;other metabolic processes	nucleus	other molecular function	Pf02230, Pf07500, Pf08711		ENSOCUG00000006751	LYPLA1	A0A5F9CDJ4	2.357	0.945781
High	G1SZK4	PDGFA associated protein 1 [OS=Oryctolagus cuniculus]	47.078	34	7	37	7	180	20.5	8.02	128.14	7		plasma membrane;other membranes;cytosol		Pf10252	100352808	ENSOCUG00000010572	PDAP1	G1SZK4; ocu:100352808	2.363	0.945988
High	A0A5F9D3D4	Actin filament associated protein 1 like 2 [OS=Oryctolagus cuniculus]	13.303	4	2	10	2	820	91	5.3	30.14	2	other biological processes	other cell component	other molecular function	Pf00169		ENSOCUG00000011712	AFAP1L2	A0A5F9D3D4	2.932	0.881714
High	G1T7B6	Ras-related protein Rap-2 [OS=Oryctolagus cuniculus]	15.852	21	2	5	1	183	20.5	4.81	17.7	2	cell adhesion;stress response;signal transduction;other biological processes	non-structural extracellular;plasma membrane;other membranes;cytosol;other cytoplasmic organelle;other cell component	other molecular function	Pf00071	100354545	ENSOCUG00000014398	RAP2B	G1T7B6; ocu:100354545	1.8	0.995985
High	A0A5F9CMH6	40S ribosomal protein S13 [OS=Oryctolagus cuniculus]	83.707	34	11	203	2	202	21.7	9.58	660.63	11	protein metabolism;other metabolic processes	translational apparatus	other molecular function	Pf08069					1.044	0.992939
High	G1T1X4	U4/U6 small nuclear ribonucleoprotein Prp3 [OS=Oryctolagus cuniculus]	8.958	9	3	4	3	683	77.5	9.5	11.97	3	cell organization and biogenesis;RNA metabolism OR transcription;other metabolic processes	cytosol;nucleus	other molecular function	Pf01480, Pf06544, Pf08572	100340411	ENSOCUG00000011760	PRPF3	G1T1X4; ocu:100340411	100	6.32827e-17
High	G1T9L4	CAP18_C domain-containing protein [OS=Oryctolagus cuniculus]	22.795	26	4	56	4	171	19.8	9.33	161.17	4	stress response;other biological processes	non-structural extracellular;other cell component		Pf00666, Pf12153	100009142	ENSOCUG00000015518	CAMP	G1T9L4	0.324	0.909911
High	G1SEF8	NSF attachment protein alpha [OS=Oryctolagus cuniculus]	64.196	37	9	58	9	294	33	5.27	202.17	9	cell-cell signaling;cell organization and biogenesis;transport;developmental processes;other biological processes	other membranes;other cell component	other molecular function	Pf14938		ENSOCUG00000000967	NAPA	G1SEF8	1.146	0.995122
High	G1SPJ2	ADP ribosylation factor like GTPase 6 interacting protein 1 [OS=Oryctolagus cuniculus]	48.495	18	2	43	2	203	23.3	9.32	176	2	cell organization and biogenesis;transport;other biological processes	other membranes;cytosol;ER/Golgi	other molecular function		100355192	ENSOCUG00000005740	ARL6IP1	G1SPJ2; ocu:100355192	0.265	0.549501
High	A0A5F9C301	Prolyl 3-hydroxylase family member 4 (inactive) [OS=Oryctolagus cuniculus]	12.643	9	2	5	1	539	62.1	4.91	15.76	2	other metabolic processes	other cell component	other molecular function	Pf05822		ENSOCUG00000007629	P3H4	A0A5F9C301	1.373	0.992407
High	A0A5F9CJQ7	UDP-glucuronosyltransferase [OS=Oryctolagus cuniculus]	153.842	29	12	374	0	532	60.2	7.99	1444.57	12		other membranes	other molecular function	Pf00201					0.072	0.6271
High	Q6X276	Huntingtin interacting protein 1-related [OS=Oryctolagus cuniculus]	9.669	3	3	3	2	1068	119	6.51	7.07	3	transport;other biological processes	plasma membrane;other membranes;other cell component	cytoskeletal activity;other molecular function	Pf01608, Pf07651, Pf16515					0.363	0.54001
High	G1SIS2	Syntaxin binding protein 3 [OS=Oryctolagus cuniculus]	25.518	10	3	11	3	556	63.5	8.19	29.22	3	cell adhesion;cell-cell signaling;stress response;transport;developmental processes;other biological processes	plasma membrane;other membranes;cytosol;other cell component	other molecular function	Pf00995		ENSOCUG00000002975	STXBP3	G1SIS2	0.514	0.592073
High	G1SYC9	RAB8B, member RAS oncogene family [OS=Oryctolagus cuniculus]	35.917	32	8	124	5	268	29.8	9.79	315.37	8	cell organization and biogenesis;transport;other biological processes	other membranes;other cytoplasmic organelle;other cell component	signal transduction activity or receptor binding;other molecular function	Pf00071		ENSOCUG00000010005	RAB8B	G1SYC9	1.621	0.993224
High	G1SMQ9	E3 ubiquitin-protein ligase RING2 [OS=Oryctolagus cuniculus]	6.147	6	2	9	1	336	37.6	6.84	19.16	2	protein metabolism;other metabolic processes	nucleus;other cell component	other molecular function	Pf13923, Pf16207					100	6.32827e-17
High	P02251	Histone H1.3 [OS=Oryctolagus cuniculus]	63.935	22	8	619	7	213	21.4	10.77	1548.93	8	cell organization and biogenesis	nucleus;other cell component	nucleic acid binding activity;other molecular function	Pf00538					4.168	0.826257
High	A0A5F9D8N0	Histone H2A [OS=Oryctolagus cuniculus]	100.442	65	12	1569	7	143	15.1	10.74	4087.75	12		nucleus;other cell component	nucleic acid binding activity;other molecular function	Pf00125, Pf16211	100358742	ENSOCUG00000037138	H2AX	A0A5F9D8N0; ocu:100358742	2.857	0.912818
High	G1SS70	40S ribosomal protein S3a [OS=Oryctolagus cuniculus]	132.465	55	21	446	21	264	29.9	9.73	1276.45	21	protein metabolism;other metabolic processes;other biological processes	cytosol;ER/Golgi;translational apparatus;nucleus	nucleic acid binding activity;other molecular function	Pf01015	100342838; 100348981; 100354966	ENSOCUG00000007011; ENSOCUG00000022751; ENSOCUG00000023695	RPS3A	G1SS70; ocu:100342838; ocu:100348981; ocu:100354966	1.761	0.948788
High	G1T3Q2	DDRGK domain-containing protein 1 [OS=Oryctolagus cuniculus]	28.011	9	3	25	3	418	47.2	7.02	79.52	3	cell organization and biogenesis;protein metabolism;other metabolic processes;stress response;developmental processes;other biological processes	other membranes;ER/Golgi;nucleus	other molecular function	Pf09756		ENSOCUG00000012618	DDRGK1	G1T3Q2	0.962	0.949619
High	G1SQH0	Ribosomal protein L26 [OS=Oryctolagus cuniculus]	49.069	51	12	178	4	145	17.2	10.55	462.48	12	cell cycle OR cell proliferation;protein metabolism;RNA metabolism OR transcription;other metabolic processes;stress response;signal transduction;other biological processes	cytosol;translational apparatus;nucleus	nucleic acid binding activity;other molecular function	Pf00467, Pf16906	100347930	ENSOCUG00000006538	RPL26	G1SQH0; ocu:100347930	1.475	0.970734
High	G1T550	RAB5C, member RAS oncogene family [OS=Oryctolagus cuniculus]	74.578	59	9	104	6	216	23.4	8.41	374.73	9	transport	other cytoplasmic organelle;other cell component	other molecular function	Pf00071					1.809	0.975335
High	A0A5F9CIQ4	Uncharacterized protein [OS=Oryctolagus cuniculus]	106.82	54	16	74	1	407	44.4	4.96	266.89	16				Pf00595, Pf02163, Pf17820					0.01	6.32827e-17
High	P15122	Aldo-keto reductase family 1 member B1 [OS=Oryctolagus cuniculus]	65.026	52	12	110	1	316	35.7	6.95	314.75	12	other metabolic processes	other cell component	other molecular function	Pf00248	100009122		AKR1B1	ocu:100009122; P15122	100	6.32827e-17
High	G1TA83	Annexin [OS=Oryctolagus cuniculus]	210.453	73	29	417	29	321	36	5.45	1566.78	29	signal transduction;other biological processes	plasma membrane;other membranes;nucleus;other cell component	other molecular function	Pf00191		ENSOCUG00000015796	ANXA4	G1TA83	1.191	0.992036
High	P12864	Glutaredoxin-1 [OS=Oryctolagus cuniculus]	16.561	35	2	29	1	106	11.8	7.74	87.8	2	other biological processes	other cell component	other molecular function	Pf00462			GLRX	P12864	0.876	0.990572
High	G1SHF9	Ubiquitin-fold modifier-conjugating enzyme 1 [OS=Oryctolagus cuniculus]	5.793	12	2	7	2	165	19.2	7.44	17.87	2	cell organization and biogenesis;protein metabolism;other metabolic processes;stress response;developmental processes		other molecular function	Pf08694		ENSOCUG00000002389	UFC1	G1SHF9	1.277	0.993224
High	G1U2B5	Pyridoxal kinase [OS=Oryctolagus cuniculus]	15.05	17	2	9	2	312	34.8	5.66	34.43	2	other metabolic processes	nucleus	kinase activity;other molecular function	Pf08543	100343023	ENSOCUG00000021608	PDXK	G1U2B5; ocu:100343023	1.717	0.996456
High	G1TV92	Tankyrase 1 binding protein 1 [OS=Oryctolagus cuniculus]	67.93	12	13	43	13	1669	174.9	4.88	140.06	13	DNA metabolism;other metabolic processes;stress response;other biological processes	plasma membrane;other membranes;nucleus;other cell component	other molecular function	Pf15327		ENSOCUG00000024188	TNKS1BP1	G1TV92	1.29	0.998977
High	G1U7D9	Solute carrier family 27 member 5 [OS=Oryctolagus cuniculus]	176.245	40	17	319	17	680	74.3	8.32	1381.15	17	other metabolic processes;transport;other biological processes	plasma membrane;other membranes;ER/Golgi	transporter activity;other molecular function	Pf00501, Pf13193		ENSOCUG00000025386	SLC27A5	G1U7D9	0.038	0.472332
High	G1TLP9	Uncharacterized protein [OS=Oryctolagus cuniculus]	21.052	9	4	11	2	588	66.7	8.03	36.53	4			other molecular function	Pf00067					2.356	0.970734
High	A0A5F9CLL5	Fumarylacetoacetate hydrolase domain containing 2A [OS=Oryctolagus cuniculus]	19.388	11	2	6	2	306	33.5	8.82	29.85	2			other molecular function	Pf01557		ENSOCUG00000021458	FAHD2A	A0A5F9CLL5	0.359	0.46078
High	G1SNM8	Jagunal homolog 1 [OS=Oryctolagus cuniculus]	11.36	13	2	10	2	183	21	9.8	30.68	2	cell organization and biogenesis;stress response;transport;developmental processes;signal transduction;other biological processes	other membranes;ER/Golgi		Pf07086	100347102	ENSOCUG00000005307	JAGN1	G1SNM8; ocu:100347102	1.048	0.983578
High	G1SXG8	Peptidylprolyl isomerase [OS=Oryctolagus cuniculus]	18.447	14	4	38	4	201	22.3	9.38	119.25	4	protein metabolism;other metabolic processes;other biological processes	other membranes	other molecular function	Pf00254					0.244	0.445052
High	A0A5F9DK34	Calcium homeostasis endoplasmic reticulum protein [OS=Oryctolagus cuniculus]	7.321	8	2	2	2	651	71.5	7.08	7.58	2	other biological processes			Pf04818		ENSOCUG00000030358	CHERP	A0A5F9DK34	100	6.32827e-17
High	A0A5F9DD98	Solute carrier family 2, facilitated glucose transporter member 2 [OS=Oryctolagus cuniculus]	16.721	5	3	43	3	491	53.7	8.4	118.28	3	transport	plasma membrane;other membranes	transporter activity	Pf00083		ENSOCUG00000004587	SLC2A2	A0A5F9DD98	0.08	0.130693
High	G1T3Z2	NSFL1 cofactor p47 [OS=Oryctolagus cuniculus]	105.076	61	17	129	17	373	40.9	5.2	455.62	17	cell cycle OR cell proliferation;cell organization and biogenesis;other biological processes	ER/Golgi		Pf00789, Pf08059, Pf14555	100340741	ENSOCUG00000012745	NSFL1C	G1T3Z2	2.705	0.918702
High	G1U7I9	RNA helicase [OS=Oryctolagus cuniculus]	115.842	39	17	205	17	427	48.9	5.67	721.45	17	cell organization and biogenesis;RNA metabolism OR transcription;other metabolic processes;transport;other biological processes	nucleus;other cell component	nucleic acid binding activity;other molecular function	Pf00270, Pf00271		ENSOCUG00000024126	DDX39B	G1U7I9	2.24	0.936221
High	A0A5F9CMJ6	ADP-ribosylation factor [OS=Oryctolagus cuniculus]	151.324	58	13	283	8	180	20.5	6.19	1258.14	13	transport	ER/Golgi	other molecular function	Pf00025					0.813	0.993367
High	G1SLS1	Uncharacterized protein [OS=Oryctolagus cuniculus]	12.091	9	2	13	2	453	49.3	9.39	47.32	2	stress response;other biological processes		other molecular function	Pf00226, Pf00684, Pf01556					0.993	0.919839
High	P83468	14 kDa phosphohistidine phosphatase [OS=Oryctolagus cuniculus]	21.306	33	3	24	3	125	13.8	6.27	91.83	3	protein metabolism;other metabolic processes	cytosol	other molecular function	Pf05005			PHPT1	P83468	0.913	0.990369
High	G1T586	Heterogeneous nuclear ribonucleoprotein A1 [OS=Oryctolagus cuniculus]	333.186	73	35	918	1	371	38.6	9.13	3200.73	35	RNA metabolism OR transcription;other metabolic processes	nucleus;other cell component	nucleic acid binding activity	Pf00076, Pf11627					2.966	0.90409
High	G1TUD6	26S proteasome regulatory subunit 6B [OS=Oryctolagus cuniculus]	159.48	57	17	155	12	498	55.8	5.72	624.5	17	protein metabolism;other metabolic processes;other biological processes	other cell component	other molecular function	Pf00004, Pf16450, Pf17862					1.247	0.995985
High	A0A5F9DM87	RuvB-like helicase [OS=Oryctolagus cuniculus]	109.074	53	20	105	20	463	51.1	5.64	354.47	20	cell organization and biogenesis;DNA metabolism;other metabolic processes;stress response	nucleus;other cell component	other molecular function	Pf06068, Pf17856	100355427	ENSOCUG00000006427	RUVBL2	A0A5F9DM87; ocu:100355427	5.144	0.68969
High	G1SR27	Growth factor receptor bound protein 2 [OS=Oryctolagus cuniculus]	37.774	45	7	41	7	217	25.2	6.32	135.19	7	signal transduction	ER/Golgi;nucleus;other cytoplasmic organelle		Pf00017, Pf00018	100342500	ENSOCUG00000006469	GRB2	G1SR27; ocu:100342500	2.56	0.938278
High	G1SNE5	4HBT domain-containing protein [OS=Oryctolagus cuniculus]	7.614	12	3	7	3	225	25.4	9.07	14.42	3				Pf03061					1.386	0.997496
High	P23108	Immunoglobulin J chain [OS=Oryctolagus cuniculus]	13.111	19	2	28	2	136	15.5	4.86	110.37	2		non-structural extracellular		Pf15097			JCHAIN	P23108	1.567	0.993224
High	G1SXX5	Enoyl-CoA hydratase [OS=Oryctolagus cuniculus]	412.599	54	36	693	36	797	86.4	9.32	2877.6	36	other metabolic processes;other biological processes	other membranes;mitochondrion	other molecular function	Pf00378, Pf00725, Pf02737		ENSOCUG00000009786	HADHA	G1SXX5	0.465	0.993224
High	G1T3U5	DnaJ heat shock protein family (Hsp40) member B4 [OS=Oryctolagus cuniculus]	13.041	9	2	3	2	337	37.8	8.5	10.23	2	other biological processes	plasma membrane;other membranes;cytosol;nucleus	other molecular function	Pf00226, Pf01556	100345178	ENSOCUG00000012679	DNAJB4	G1T3U5; ocu:100345178	1.304	0.993224
High	Q9TRH8	Glutathione S-transferase class MU PI7.8 isozyme [OS=Oryctolagus cuniculus]	21.886	85	2	86	1	20	2.3	9	240.84	2	other metabolic processes								0.077	0.752478
High	P21195	Protein disulfide-isomerase [OS=Oryctolagus cuniculus]	456.83	74	42	1369	41	509	56.8	4.87	5507.41	42		plasma membrane;other membranes;ER/Golgi;other cell component	other molecular function	Pf00085, Pf13848	100328595		P4HB	ocu:100328595; P21195	0.475	0.993224
High	G1TC10	UBC core domain-containing protein [OS=Oryctolagus cuniculus]	11.829	8	4	15	4	457	48.4	9.76	38.84	4			other molecular function	Pf00179					2.536	0.938278
High	G1SDN4	Synaptotagmin binding cytoplasmic RNA interacting protein [OS=Oryctolagus cuniculus]	198.373	48	28	270	24	562	62.6	7.56	1016.2	28			nucleic acid binding activity	Pf00076, Pf18360	100358009	ENSOCUG00000000601	SYNCRIP	G1SDN4	2.177	0.92737
High	A0A1Y1B8B3	IgG heavy chain VDJ region [OS=Oryctolagus cuniculus]	43.655	43	5	73	1	219	22.8	8.05	233.71	5				Pf07654, Pf07686					1.211	0.995985
High	G1TXU8	Uncharacterized protein [OS=Oryctolagus cuniculus]	131.291	40	12	267	2	317	35.5	8.51	866.18	12			other molecular function	Pf00106					0.064	0.682202
High	G1SCJ8	Plasma protease C1 inhibitor [OS=Oryctolagus cuniculus]	41.241	21	8	28	8	521	57.3	6.05	71.05	8	other biological processes	non-structural extracellular	enzyme regulator activity	Pf00079		ENSOCUG00000026479	SERPING1	G1SCJ8	1.116	0.993224
High	G1SY93	Rac family small GTPase 1 [OS=Oryctolagus cuniculus]	31.915	22	5	71	1	199	22.3	8.73	173.4	5	cell adhesion;cell organization and biogenesis;signal transduction;other biological processes	plasma membrane;other membranes;cytoskeleton;ER/Golgi;nucleus;other cytoplasmic organelle;other cell component	other molecular function	Pf00071		ENSOCUG00000009956	RAC1	G1SY93	1.064	0.992939
High	A0A5F9DB45	RAB6A, member RAS oncogene family [OS=Oryctolagus cuniculus]	42.211	48	9	85	8	208	23.5	5.54	246.15	9			other molecular function	Pf00071	100339042	ENSOCUG00000009297	RAB6A	A0A5F9DB45; ocu:100339042	1.541	0.993224
High	G1T7T6	General vesicular transport factor p115 [OS=Oryctolagus cuniculus]	127.181	31	25	118	25	962	107.4	4.97	394.87	25	cell organization and biogenesis;transport	other membranes;ER/Golgi		Pf04869, Pf18770		ENSOCUG00000014641	USO1	G1T7T6	1.161	0.992036
High	A0A5F9CFK5	Phosphotransferase [OS=Oryctolagus cuniculus]	45.675	39	7	26	6	246	28	5.85	115.86	7	other metabolic processes;other biological processes		kinase activity;other molecular function	Pf00349					0.283	0.626223
High	G1T5Y2	CYFIP related Rac1 interactor B [OS=Oryctolagus cuniculus]	40.772	28	6	17	6	324	36.7	6.06	55.5	6	cell organization and biogenesis	other membranes	other molecular function	Pf07159					1.438	0.996456
High	G1T3E2	Transmembrane 9 superfamily member [OS=Oryctolagus cuniculus]	19.41	6	2	10	2	587	67.5	7.21	48.3	2		other membranes		Pf02990	100344376	ENSOCUG00000012471	TM9SF3	G1T3E2; ocu:100344376	1.032	0.977237
High	A0A5F9CEF1	Propionyl-CoA carboxylase subunit alpha [OS=Oryctolagus cuniculus]	122.072	33	20	100	20	680	75.6	8.46	326.69	20			other molecular function	Pf00289, Pf02785, Pf02786, Pf18140		ENSOCUG00000017230	PCCA	A0A5F9CEF1	0.216	0.940745
High	G1SP97	Lumican [OS=Oryctolagus cuniculus]	139.919	39	15	391	15	338	38.4	6.29	1541.87	15	cell organization and biogenesis;other biological processes	non-structural extracellular;extracellular matrix	other molecular function	Pf01462, Pf12799, Pf13855	100008665	ENSOCUG00000005592	LUM	G1SP97; ocu:100008665	2.553	0.919443
High	A0A5F9CIA1	Eukaryotic translation initiation factor 4H [OS=Oryctolagus cuniculus]	39.746	41	9	90	9	237	26	9.23	298.5	9		other cell component	nucleic acid binding activity	Pf00076		ENSOCUG00000017685	EIF4H	A0A5F9CIA1	0.916	0.995109
High	G1SKS0	Actin-related protein 2/3 complex subunit [OS=Oryctolagus cuniculus]	19.49	20	6	11	5	370	41.5	8.18	18.37	6	cell organization and biogenesis	cytoskeleton;nucleus;other cell component	cytoskeletal activity	Pf00400	100347020	ENSOCUG00000003944	ARPC1A	G1SKS0; ocu:100347020	2.693	0.919893
High	A0A5F9DAC9	Uncharacterized protein [OS=Oryctolagus cuniculus]	190.992	59	36	433	5	718	77.4	9.25	1102.73	36	RNA metabolism OR transcription;other metabolic processes		nucleic acid binding activity	Pf00076, Pf11532					4.134	0.807439
High	A0A5F9CMV1	Tubulin beta chain [OS=Oryctolagus cuniculus]	326.861	74	27	861	1	445	49.9	4.89	3560.48	27	cell organization and biogenesis;other biological processes	cytoskeleton;other cell component	cytoskeletal activity;other molecular function	Pf00091, Pf03953					0.9	0.993224
High	G1U2E3	Zinc finger protein 341 [OS=Oryctolagus cuniculus]	56.531	50	10	76	10	224	25	4.82	264.05	10	transport			Pf03357	100347889	ENSOCUG00000024028	ZNF341	G1U2E3; ocu:100347889	4.632	0.692787
High	G1SGC0	Gasdermin D [OS=Oryctolagus cuniculus]	61.973	26	7	75	7	471	50.9	5.38	311.95	7	other biological processes	plasma membrane;other membranes;cytosol;nucleus		Pf04598, Pf17708	100338635	ENSOCUG00000001885	GSDMD	G1SGC0; ocu:100338635	2.154	0.965508
High	G1SVP7	Glutathione S-transferase omega [OS=Oryctolagus cuniculus]	147.016	55	15	352	15	241	27.6	8.46	1189.43	15	other metabolic processes;other biological processes	other cell component	other molecular function	Pf13417, Pf14497	100349021	ENSOCUG00000008702	GSTO1	G1SVP7; ocu:100349021	0.068	0.701536
High	G1TAP1	Inorganic diphosphatase [OS=Oryctolagus cuniculus]	151.626	65	18	170	18	272	30.8	5.88	739.38	18	other metabolic processes	other cell component	other molecular function	Pf00719		ENSOCUG00000016001	PPA1	G1TAP1	1.806	0.969248
High	G1SMM0	Beta-ureidopropionase 1 [OS=Oryctolagus cuniculus]	145.649	41	16	133	16	497	55.4	8.18	587.87	16	other metabolic processes			Pf00795		ENSOCUG00000004836	UPB1	G1SMM0	0.212	0.938278
High	A0A5F9C1Z3	Argininosuccinate synthase [OS=Oryctolagus cuniculus]	43.021	20	3	87	3	251	26.7	8.59	374.08	3	other metabolic processes		other molecular function	Pf00764					0.04	0.495337
High	G1T5C5	ER lipid raft associated 2 [OS=Oryctolagus cuniculus]	57.622	30	10	65	7	439	48.8	6.11	221.09	10	protein metabolism;other metabolic processes;stress response;signal transduction;other biological processes	plasma membrane;other membranes;cytosol;ER/Golgi;other cell component	other molecular function	Pf01145		ENSOCUG00000013413	ERLIN2	G1T5C5	0.883	0.992051
High	G1SKM5	NPL4 homolog, ubiquitin recognition factor [OS=Oryctolagus cuniculus]	37.851	23	7	25	7	560	62.6	6.35	86.18	7	protein metabolism;other metabolic processes		other molecular function	Pf05020, Pf05021, Pf11543		ENSOCUG00000003888	NPLOC4	G1SKM5	1.481	0.998977
High	U3KP85	Uncharacterized protein [OS=Oryctolagus cuniculus]	8.411	9	2	9	2	287	31.8	7.08	27.2	2	stress response	non-structural extracellular;nucleus;other cell component		Pf07292, Pf07334					0.43	0.417219
High	G1TPT3	IMD domain-containing protein [OS=Oryctolagus cuniculus]	9.538	12	2	2	2	322	34	8.22	7.34	2	cell organization and biogenesis;other biological processes	other membranes;cytoskeleton;other cell component	other molecular function	Pf08397					100	6.32827e-17
High	A0A5F9CF82	Staphylococcal nuclease domain-containing protein [OS=Oryctolagus cuniculus]	298.924	45	36	437	1	1055	117.4	8.73	1595.21	36	RNA metabolism OR transcription;other metabolic processes;other biological processes	other cell component	other molecular function	Pf00565, Pf00567		ENSOCUG00000001620	SND1	A0A5F9CF82	3.239	0.912818
High	G1TP30	Ran GTPase activating protein 1 [OS=Oryctolagus cuniculus]	34.515	18	9	24	9	630	68	4.59	68.96	9	protein metabolism;other metabolic processes;signal transduction;other biological processes	other membranes;cytosol;nucleus;other cell component	enzyme regulator activity;nucleic acid binding activity;other molecular function	Pf07834, Pf13516	100357692	ENSOCUG00000002704	RANGAP1	G1TP30; ocu:100357692	2.099	0.970734
High	A0A5F9C1L6	Actinin alpha 1 [OS=Oryctolagus cuniculus]	489.165	68	52	804	3	839	96.8	6.34	3138.69	52		other cell component	cytoskeletal activity	Pf00307, Pf00435		ENSOCUG00000015449	ACTN1	A0A5F9C1L6	5.964	0.556271
High	G1U469	Myosin-11 [OS=Oryctolagus cuniculus]	187.843	15	25	332	7	1944	223	5.49	1327.8	25	cell organization and biogenesis;developmental processes	cytoskeleton	cytoskeletal activity;other molecular function	Pf00063, Pf01576, Pf02736		ENSOCUG00000013450	MYH11	G1U469	3.031	0.919443
High	G1SZV5	Apolipoprotein A-I [OS=Oryctolagus cuniculus]	212.071	76	30	569	5	266	30.6	5.66	1922.94	30	cell cycle OR cell proliferation;cell organization and biogenesis;protein metabolism;other metabolic processes;transport;developmental processes;signal transduction;other biological processes	non-structural extracellular;other cell component	signal transduction activity or receptor binding;transporter activity;enzyme regulator activity;other molecular function	Pf01442		ENSOCUG00000010728	APOA1	G1SZV5	0.922	0.993224
High	G1SN22	Uncharacterized protein [OS=Oryctolagus cuniculus]	15.649	8	3	6	3	636	70.8	6.33	24.62	3				Pf00018, Pf14604					1.214	0.984811
High	P27124	Peptidyl-prolyl cis-trans isomerase FKBP4 [OS=Oryctolagus cuniculus]	255.136	73	37	322	37	458	51.4	5.44	1206.65	37	protein metabolism;other metabolic processes;other biological processes	cytosol;cytoskeleton;mitochondrion;nucleus;other cell component	cytoskeletal activity;other molecular function	Pf00254, Pf00515	100009148	ENSOCUG00000014603	FKBP4	ocu:100009148; P27124	1.909	0.943933
High	G1SHU5	Ubiquitin associated protein 2 [OS=Oryctolagus cuniculus]	5.888	3	2	2	2	1121	116.9	7.2	5.82	2				Pf12478		ENSOCUG00000002573	UBAP2	G1SHU5	1.36	0.993224
High	G1TNV4	Carbonyl reductase (NADPH) [OS=Oryctolagus cuniculus]	132.086	52	14	392	1	321	35.2	8.51	1265.82	14			other molecular function	Pf00106					0.01	6.32827e-17
High	G1TRG8	G protein subunit alpha i2 [OS=Oryctolagus cuniculus]	106.957	40	11	108	6	355	40.5	5.54	411.26	11	cell-cell signaling;cell cycle OR cell proliferation;signal transduction;other biological processes	plasma membrane;other membranes;cytosol;cytoskeleton;nucleus;other cell component	other molecular function	Pf00503	100339066	ENSOCUG00000011681	GNAI2	G1TRG8; ocu:100339066	1.493	0.992036
High	A0A5F9CB35	PDZ domain-containing protein [OS=Oryctolagus cuniculus]	45.543	74	5	53	5	131	14.4	5.47	217.43	5				Pf00595					4.409	0.785253
High	G1SH86	Tubulin-specific chaperone D [OS=Oryctolagus cuniculus]	47.399	12	7	13	7	1193	132.4	6.86	53.81	7	cell cycle OR cell proliferation;cell organization and biogenesis;developmental processes;other biological processes	cytoskeleton	enzyme regulator activity;cytoskeletal activity	Pf12612	100344782	ENSOCUG00000002292	TBCD	G1SH86; ocu:100344782	2.023	0.992051
High	A0A5F9D2H2	E3 ubiquitin protein ligase [OS=Oryctolagus cuniculus]	13.967	5	2	8	2	962	112.1	5.88	26.21	2	cell organization and biogenesis;protein metabolism;other metabolic processes;other biological processes	nucleus	other molecular function	Pf00097		ENSOCUG00000012019	RNF20	A0A5F9D2H2	100	6.32827e-17
High	G1SGB5	Splicing factor proline and glutamine rich [OS=Oryctolagus cuniculus]	164.087	47	28	339	27	545	61	9.31	1169.33	28	cell organization and biogenesis;protein metabolism;DNA metabolism;RNA metabolism OR transcription;other metabolic processes;stress response;transport;other biological processes	nucleus;other cell component	nucleic acid binding activity;other molecular function	Pf00076, Pf08075		ENSOCUG00000001877	SFPQ	G1SGB5	3.887	0.840177
High	G1TPV7	Cytochrome c oxidase subunit 6C [OS=Oryctolagus cuniculus]	15.739	47	4	51	4	75	8.4	10.07	124.69	4	other metabolic processes	other membranes;mitochondrion		Pf02937					0.681	0.993224
High	G1SXE6	Dynein light intermediate chain [OS=Oryctolagus cuniculus]	46.519	22	7	34	7	520	56.2	6.29	121.99	7	other biological processes	cytoskeleton;other cell component	other molecular function	Pf05783	100346810	ENSOCUG00000009535	DYNC1LI1	G1SXE6; ocu:100346810	2.761	0.928618
High	G1T078	Transforming growth factor beta-1-induced transcript 1 protein [OS=Oryctolagus cuniculus]	28.639	8	2	25	2	462	50.1	7.25	93.44	2	cell-cell signaling;signal transduction;other biological processes	cytoskeleton;nucleus;other cell component	other molecular function	Pf00412					0.432	0.665159
High	G1TZ19	Direct IAP-binding protein with low pI [OS=Oryctolagus cuniculus]	30.868	28	4	20	4	272	30.5	9.48	85.97	4	stress response;signal transduction;other biological processes	plasma membrane;other membranes;mitochondrion		Pf09057	100344529	ENSOCUG00000022017	DIABLO	G1TZ19; ocu:100344529	1.714	0.993224
High	G1SXA5	Uncharacterized protein [OS=Oryctolagus cuniculus]	99.432	27	18	146	18	765	86.5	4.86	479.54	18		nucleus		Pf00622, Pf02037, Pf13671					1.324	0.993224
High	Q307R2	Peptidyl-prolyl cis-trans isomerase [OS=Oryctolagus cuniculus]	10.58	18	3	11	3	174	19	6.68	33.03	3	protein metabolism;other metabolic processes;other biological processes		other molecular function	Pf00160					5	0.682202
High	G1SNI4	Dimethylargininase [OS=Oryctolagus cuniculus]	41.799	28	8	36	7	336	36.1	7.77	107.86	8	other metabolic processes;other biological processes		other molecular function	Pf02274	100339913	ENSOCUG00000005249	DDAH1	G1SNI4; ocu:100339913	0.341	0.780711
High	A0A5F9D9P7	Reticulocalbin 1 [OS=Oryctolagus cuniculus]	23.16	19	5	10	5	376	42.8	5.53	30.72	5			other molecular function	Pf13202, Pf13499					1.568	0.998977
High	G1SML9	DnaJ heat shock protein family (Hsp40) member A1 [OS=Oryctolagus cuniculus]	78.375	52	15	91	14	397	44.8	7.08	318.99	15	stress response;other biological processes	other membranes;cytosol;cytoskeleton	signal transduction activity or receptor binding;other molecular function	Pf00226, Pf00684, Pf01556	108175354	ENSOCUG00000004833	DNAJA1	G1SML9; ocu:108175354	1.015	0.993224
High	G1TRS4	Peptidylprolyl isomerase [OS=Oryctolagus cuniculus]	18.295	12	6	21	6	572	63.2	5.11	45.5	6	other biological processes	ER/Golgi	other molecular function	Pf00254, Pf13202	100348323	ENSOCUG00000010668	FKBP9	G1TRS4; ocu:100348323	2.431	0.956678
High	G1SKZ8	Ribosomal protein [OS=Oryctolagus cuniculus]	88.79	41	11	149	11	217	24.8	9.86	480.49	11	protein metabolism;other metabolic processes	translational apparatus	nucleic acid binding activity;other molecular function	Pf00687					1.306	0.983578
High	G1T9W9	Autophagy related 3 [OS=Oryctolagus cuniculus]	12.864	14	4	10	4	314	35.8	4.74	22.67	4	cell organization and biogenesis;protein metabolism;other metabolic processes;other biological processes	cytosol;other cell component	other molecular function	Pf03987	100348916	ENSOCUG00000015651	ATG3	G1T9W9; ocu:100348916	2.975	0.919839
High	G1TRY5	Plastin 3 [OS=Oryctolagus cuniculus]	213.862	54	32	335	26	630	70.8	5.6	1203.4	32	cell organization and biogenesis;developmental processes	plasma membrane;other membranes;cytosol	cytoskeletal activity;other molecular function	Pf00307, Pf13499	100345115	ENSOCUG00000006041	PLS3	G1TRY5; ocu:100345115	1.444	0.971812
High	A0A5F9C2T5	Xylulose kinase [OS=Oryctolagus cuniculus]	74.786	29	10	71	10	490	52.9	6.4	249.64	10	other metabolic processes		kinase activity;other molecular function	Pf00370, Pf02782		ENSOCUG00000023112	XYLB	A0A5F9C2T5	0.188	0.65968
High	A0A5F9DBD2	Aldehyde dehydrogenase 2 family member [OS=Oryctolagus cuniculus]	256.037	41	20	690	17	671	73	8.85	2666.07	20			other molecular function	Pf00171					0.085	0.783672
High	G1T519	Proteasome subunit alpha type [OS=Oryctolagus cuniculus]	22.206	16	6	75	6	270	29.9	7.05	206.48	6	protein metabolism;other metabolic processes	cytosol;nucleus;other cell component		Pf00227, Pf10584		ENSOCUG00000013256	PSMA4	G1T519	1.887	0.965526
High	G1TK85	Immunoglobulin heavy constant mu [OS=Oryctolagus cuniculus]	25.476	13	4	26	1	383	41	8.31	82.47	4				Pf00047, Pf07654, Pf07686		ENSOCUG00000013533	IGHM	G1TK85	2.25	0.977237
High	P62160	Calmodulin [OS=Oryctolagus cuniculus]	129.749	77	11	237	11	149	16.8	4.22	906.11	11		cytoskeleton;other cell component	other molecular function	Pf13499	100350107; 100352392	ENSOCUG00000002107; ENSOCUG00000011659	CALM	ocu:100350107; ocu:100352392; P02593; P62160; P70667; P99014; Q61379; Q61380	0.937	0.993224
High	G1U5L6	Uncharacterized protein [OS=Oryctolagus cuniculus]	14.391	6	3	9	1	524	59.9	7.71	29.92	3			other molecular function	Pf00067					0.01	6.32827e-17
High	A0A5F9CHL9	1,4-alpha-glucan branching enzyme [OS=Oryctolagus cuniculus]	212.845	45	25	258	25	714	81.3	6.65	921.53	25	other metabolic processes		other molecular function	Pf00128, Pf02806, Pf02922	100342646	ENSOCUG00000005912	GBE1	A0A5F9CHL9; ocu:100342646	0.25	0.949619
High	G1TQG1	NADH dehydrogenase [ubiquinone] 1 beta subcomplex subunit 9 [OS=Oryctolagus cuniculus]	9.382	10	2	9	2	209	25.2	9	26.05	2	cell organization and biogenesis;other metabolic processes	other membranes;mitochondrion		Pf05347		ENSOCUG00000025074	NDUFB9	G1TQG1	0.847	0.944849
High	G1T5X6	Hydroxymethylglutaryl-CoA lyase, mitochondrial [OS=Oryctolagus cuniculus]	61.897	26	7	42	7	326	34.4	8.82	136.29	7			other molecular function	Pf00682	100344837	ENSOCUG00000013674	GALE	G1T5X6; ocu:100344837	0.385	0.825532
High	G1TED6	Annexin [OS=Oryctolagus cuniculus]	293.149	80	29	570	29	321	35.9	5	2181.37	29	other biological processes		other molecular function	Pf00191	100342904	ENSOCUG00000017760	ANXA5	G1TED6; ocu:100342904	1.554	0.964334
High	G1TWK1	SAC1 like phosphatidylinositide phosphatase [OS=Oryctolagus cuniculus]	34.433	17	7	17	7	587	66.9	7.74	47.63	7	other metabolic processes	other membranes;ER/Golgi;other cell component	other molecular function	Pf02383	100347235	ENSOCUG00000026080	SACM1L	G1TWK1; ocu:100347235	0.625	0.926141
High	G1U6S9	Myosin IF [OS=Oryctolagus cuniculus]	18.72	5	4	15	2	1098	124.6	9.23	48.23	4		cytosol;cytoskeleton	cytoskeletal activity;other molecular function	Pf00063, Pf06017, Pf14604	100357527	ENSOCUG00000000558	MYO1F	G1U6S9; ocu:100357527	1.864	0.993224
High	G1TH33	Electron transfer flavoprotein subunit beta [OS=Oryctolagus cuniculus]	52.909	38	10	208	10	244	26.3	6.02	583.72	10	other metabolic processes	mitochondrion;other cell component	other molecular function	Pf01012		ENSOCUG00000024439	ETFB	G1TH33	0.272	0.961917
High	G1SIK0	Antithrombin-III [OS=Oryctolagus cuniculus]	235.17	49	25	257	25	465	52.6	7.31	982.25	25	stress response;other biological processes	non-structural extracellular	enzyme regulator activity;other molecular function	Pf00079	100355802	ENSOCUG00000002891	SERPINC1	G1SIK0; ocu:100355802	0.767	0.995985
High	U3KMP8	Myosin IB [OS=Oryctolagus cuniculus]	117.167	21	17	65	17	1128	131.1	9.31	246.26	17	cell organization and biogenesis;transport	plasma membrane;other membranes;cytoskeleton;ER/Golgi;other cytoplasmic organelle;other cell component	cytoskeletal activity;other molecular function	Pf00063, Pf00612, Pf06017		ENSOCUG00000011060	MYO1B	U3KMP8	0.484	0.889748
High	G1TB50	Syndecan binding protein [OS=Oryctolagus cuniculus]	18.866	17	3	13	1	312	34	8.54	63.85	3	cell-cell signaling;cell organization and biogenesis;signal transduction;other biological processes	non-structural extracellular;plasma membrane;other membranes;cytosol;nucleus;other cell component	signal transduction activity or receptor binding;other molecular function	Pf00595, Pf02163		ENSOCUG00000016206	SDCBP	G1TB50	2.061	0.992939
High	G1SXJ6	Cullin 4A [OS=Oryctolagus cuniculus]	34.864	13	7	19	4	759	87.8	7.61	64.9	7	protein metabolism;other metabolic processes;other biological processes	other cell component	other molecular function	Pf00888, Pf10557	100354247	ENSOCUG00000009610	CUL4A	G1SXJ6; ocu:100354247	1.615	0.997496
High	Q9TS94	Epidermal growth factor inhibitor [OS=Oryctolagus cuniculus]	9.234	19	2	32	2	48	5.3	4.51	101.76	2	transport		other molecular function						3.009	0.891137
High	G1SUN1	PRA1 family protein [OS=Oryctolagus cuniculus]	73.264	29	9	111	9	188	21.6	9.61	430.2	9	other metabolic processes;stress response;transport;signal transduction;other biological processes	plasma membrane;other membranes		Pf03208	100343720	ENSOCUG00000008184	ARL6IP5	G1SUN1; ocu:100343720	1.956	0.966664
High	G1T0Z8	Prefoldin subunit 5 [OS=Oryctolagus cuniculus]	34.279	33	4	29	4	154	17.3	6.33	124.69	4	developmental processes;other biological processes	cytosol;cytoskeleton;other cell component	other molecular function	Pf02996	100356360	ENSOCUG00000011275	PFDN5	G1T0Z8; ocu:100356360	4.151	0.790728
High	G1U6R8	Uncharacterized protein [OS=Oryctolagus cuniculus]	123.454	22	24	178	4	1293	143.8	7.58	550.57	24	other biological processes	non-structural extracellular	enzyme regulator activity	Pf00207, Pf01835, Pf07677, Pf07678, Pf17791					0.744	0.996456
High	A0A5F9CTM9	Uncharacterized protein [OS=Oryctolagus cuniculus]	589.361	73	92	1002	3	1915	207.2	6.49	3387.55	92									1.668	0.995985
High	A0A5F9DU33	NAD(P)H quinone dehydrogenase 1 [OS=Oryctolagus cuniculus]	15.555	19	4	19	4	236	26.5	8.48	55.58	4				Pf02525	100343715	ENSOCUG00000004396	NQO1	A0A5F9DU33	0.465	0.884586
High	A0A5F9CYY4	Heat shock protein family A (Hsp70) member 4 like [OS=Oryctolagus cuniculus]	33.636	12	7	43	3	811	91.7	5.95	121.86	7	other biological processes		other molecular function	Pf00012		ENSOCUG00000027940	HSPA4L	A0A5F9CYY4	100	6.32827e-17
High	P50117	Protein S100-A9 [OS=Oryctolagus cuniculus]	12.983	31	3	6	3	132	14.8	6.77	24.44	3	cell adhesion;protein metabolism;other metabolic processes;stress response;other biological processes	non-structural extracellular;plasma membrane;other membranes;cytosol;cytoskeleton;nucleus;other cell component	other molecular function	Pf01023	100008704	ENSOCUG00000008632	S100A9	G1SVJ6; G8XUT3; ocu:100008704; P50117	2.755	0.938819
High	G1SL38	Twinfilin actin binding protein 1 [OS=Oryctolagus cuniculus]	38.05	21	8	16	7	433	49.7	7.53	55.52	8	cell organization and biogenesis	cytoskeleton	cytoskeletal activity	Pf00241		ENSOCUG00000004113	TWF1	G1SL38	1.037	0.993224
High	A0A5F9CH88	RuvB-like helicase [OS=Oryctolagus cuniculus]	125.48	52	18	124	18	485	53.5	6.86	510.61	18	cell organization and biogenesis;DNA metabolism;other metabolic processes;stress response	nucleus;other cell component	other molecular function	Pf06068, Pf17856		ENSOCUG00000016510	RUVBL1	A0A5F9CH88	5.193	0.577384
High	G1SH25	ADP ribosylation factor like GTPase 1 [OS=Oryctolagus cuniculus]	44.979	23	4	39	4	181	20.4	5.72	163.22	4	cell organization and biogenesis;other metabolic processes;transport;other biological processes	cytosol;ER/Golgi;other cell component	enzyme regulator activity;other molecular function	Pf00025	100352402	ENSOCUG00000002217	ARL1	G1SH25; ocu:100352402	1.686	0.995985
High	G1SZD6	14-3-3 protein theta [OS=Oryctolagus cuniculus]	152.908	51	16	666	10	245	27.8	4.78	1948.56	16	other biological processes	other cell component	other molecular function	Pf00244	100008930	ENSOCUG00000010482	YWHAQ	G1SZD6	1.368	0.992939
High	G1SL03	Inosine triphosphate pyrophosphatase [OS=Oryctolagus cuniculus]	26.966	29	3	19	3	207	22.6	5.66	74.98	3	cell organization and biogenesis;other metabolic processes	cytosol;nucleus	other molecular function	Pf01725		ENSOCUG00000004070	ITPA	G1SL03	1.926	0.992939
High	G1TXK8	Carbonyl reductase (NADPH) [OS=Oryctolagus cuniculus]	106.199	37	11	318	1	313	34.3	7.47	1058.9	11			other molecular function	Pf00106					0.086	0.0853474
High	G1SGZ7	Pinin [OS=Oryctolagus cuniculus]	32.68	12	8	40	8	735	83.5	6.92	123.17	8	RNA metabolism OR transcription;other metabolic processes	nucleus;other cell component	nucleic acid binding activity	Pf04696, Pf04697	100339760	ENSOCUG00000002176	PNN	G1SGZ7; ocu:100339760	4.13	0.807287
High	G1SXM9	Lymphatic vessel endothelial hyaluronan receptor 1 [OS=Oryctolagus cuniculus]	6.459	8	3	4	3	321	35.3	7.96	8.65	3	cell adhesion	plasma membrane;other membranes	other molecular function	Pf00193	100347960	ENSOCUG00000009659	LYVE1	G1SXM9; ocu:100347960	0.01	6.32827e-17
High	G1TA37	Uncharacterized protein [OS=Oryctolagus cuniculus]	18.768	19	2	9	2	188	20.8	7.64	29.17	2		nucleus	nucleic acid binding activity	Pf02961					1.499	0.996456
High	A0A5F9DV36	Succinate dehydrogenase cytochrome b560 subunit, mitochondrial [OS=Oryctolagus cuniculus]	16.789	22	3	17	3	169	18.8	10.17	47.08	3	other metabolic processes	other membranes	other molecular function	Pf01127		ENSOCUG00000031120	SDHC	A0A5F9DV36	1.583	0.993224
High	G1SRH7	Serine and arginine rich splicing factor 3 [OS=Oryctolagus cuniculus]	58.991	35	9	133	8	164	19.3	11.65	406.84	9	RNA metabolism OR transcription;other metabolic processes;transport;other biological processes	nucleus	nucleic acid binding activity;other molecular function	Pf00076	100347748	ENSOCUG00000006684	SRSF3	G1SRH7; ocu:100347748	1.551	0.977237
High	G1TBC8	CTP synthase [OS=Oryctolagus cuniculus]	8.741	7	2	6	2	540	60.6	7.06	25.75	2	cell cycle OR cell proliferation;other metabolic processes	other cell component	other molecular function	Pf00117, Pf06418		ENSOCUG00000016294	CTPS1	G1TBC8	100	6.32827e-17
High	G1T9D6	Programmed cell death 10 [OS=Oryctolagus cuniculus]	21.172	27	4	14	4	212	24.7	8.19	60.04	4	cell organization and biogenesis;stress response;developmental processes;signal transduction;other biological processes	plasma membrane;other membranes;cytosol;ER/Golgi	other molecular function	Pf06840	100341025	ENSOCUG00000015413	PDCD10	G1T9D6; ocu:100341025	1.635	0.996456
High	G1TBV4	DNA replication licensing factor MCM6 [OS=Oryctolagus cuniculus]	88.994	24	16	82	16	821	93	5.53	269.2	16	cell cycle OR cell proliferation;cell organization and biogenesis;DNA metabolism;other metabolic processes	nucleus;other cell component	nucleic acid binding activity;other molecular function	Pf00493, Pf14551, Pf17207, Pf17855, Pf18263					3.33	0.886424
High	G1T0C1	Ribosomal protein L15 [OS=Oryctolagus cuniculus]	55.252	50	11	183	11	204	24.1	11.62	559.09	11	protein metabolism;other metabolic processes	cytosol;translational apparatus	other molecular function	Pf00827					1.73	0.949619
High	G1U2U9	Protein VAC14 homolog [OS=Oryctolagus cuniculus]	10.178	5	3	5	3	778	87.6	5.83	13.92	3	other metabolic processes	other membranes;cytosol;other cytoplasmic organelle	other molecular function	Pf11916, Pf12755	100338733	ENSOCUG00000021280	VAC14	G1U2U9; ocu:100338733	1.303	0.989121
High	G1SRF7	Stress-70 protein, mitochondrial [OS=Oryctolagus cuniculus]	341.476	58	43	728	42	679	73.5	6.16	2536.26	43	cell organization and biogenesis;other metabolic processes;transport;developmental processes;other biological processes	mitochondrion	other molecular function	Pf00012	100347135	ENSOCUG00000006655	HSPA9	G1SRF7; ocu:100347135	1.187	0.992036
High	A0A5F9C3C5	60S ribosomal protein L4 [OS=Oryctolagus cuniculus]	135.36	38	22	369	22	439	49	11.31	1156.07	22	protein metabolism;other metabolic processes	translational apparatus	other molecular function	Pf00573, Pf14374					1.562	0.96302
High	A0A5F9CTE3	Bile salt export pump [OS=Oryctolagus cuniculus]	166.433	27	25	78	25	1289	142.7	7.12	298.01	25	transport	plasma membrane;other membranes;other cytoplasmic organelle	transporter activity;other molecular function	Pf00005, Pf00664		ENSOCUG00000001372	ABCB11	A0A5F9CTE3	0.463	0.919443
High	G1SH26	Nucleoredoxin [OS=Oryctolagus cuniculus]	158.008	26	15	165	15	645	71.3	5.22	588.01	15	other biological processes		other molecular function	Pf13905					0.629	0.992939
High	A0A5F9C4L5	Protein disulfide isomerase family A member 5 [OS=Oryctolagus cuniculus]	146.133	43	21	114	21	644	73.1	8.62	382.34	21			other molecular function	Pf00085		ENSOCUG00000006151	PDIA5	A0A5F9C4L5	0.297	0.95022
High	G1TVG8	Progesterone receptor membrane component 2 [OS=Oryctolagus cuniculus]	73.718	39	7	34	7	246	25.9	5.3	116.51	7		other membranes		Pf00173					0.433	0.867651
High	G1TRA4	NRAS proto-oncogene, GTPase [OS=Oryctolagus cuniculus]	23.446	30	4	17	4	189	21.2	5.17	60.8	4	signal transduction;other biological processes	other membranes;ER/Golgi	other molecular function	Pf00071	100344241	ENSOCUG00000022455	NRAS	G1TRA4; ocu:100344241	0.885	0.975335
High	A0A5F9CSS8	Tropomyosin 1 [OS=Oryctolagus cuniculus]	163.801	68	29	504	2	284	32.8	4.78	1386.21	29		cytoskeleton	cytoskeletal activity	Pf00261					2.9	0.927046
High	G1TH09	60S ribosomal protein L7a [OS=Oryctolagus cuniculus]	65.83	26	10	212	4	274	30.7	10.26	715.3	10	other biological processes	cytosol;translational apparatus	nucleic acid binding activity	Pf01248					1.45	0.992051
High	G1T617	RNA binding motif protein 25 [OS=Oryctolagus cuniculus]	57.597	18	10	59	10	843	100.1	6.32	241.61	10	RNA metabolism OR transcription;other metabolic processes;other biological processes	nucleus	nucleic acid binding activity	Pf00076, Pf01480	100344257	ENSOCUG00000013737	RBM25	G1T617; ocu:100344257	19.742	0.0455893
High	B7NZM8	Tyrosine 3-monooxygenase/tryptophan 5-monooxygenase activation protein eta [OS=Oryctolagus cuniculus]	154.802	61	17	607	12	246	28.2	4.89	1664.19	17			other molecular function	Pf00244	100328734	ENSOCUG00000007090	YWHAH	B7NZM8; ocu:100328734	2.972	0.90135
High	G1T235	Proteasome endopeptidase complex [OS=Oryctolagus cuniculus]	17.751	14	2	20	2	338	36.6	8.76	82.82	2	protein metabolism;other metabolic processes	cytosol;nucleus;other cell component	other molecular function	Pf00227		ENSOCUG00000011848	PSMB6	G1T235	0.776	0.939157
High	G1SVN0	L-fuconate dehydratase [OS=Oryctolagus cuniculus]	53.491	25	9	39	9	443	49.7	6.76	147	9	other metabolic processes		other molecular function	Pf02746, Pf13378	100341613	ENSOCUG00000008678	ENOSF1	G1SVN0; ocu:100341613	0.596	0.919839
High	G1SCK0	Pre-mRNA processing factor 8 [OS=Oryctolagus cuniculus]	220.948	26	41	202	41	2335	273.4	8.84	728.81	41	cell organization and biogenesis;RNA metabolism OR transcription;other metabolic processes	nucleus	nucleic acid binding activity;other molecular function	Pf01398, Pf08082, Pf08083, Pf08084, Pf10596, Pf10597, Pf10598, Pf12134	100357344	ENSOCUG00000000081	PRPF8	G1SCK0; ocu:100357344	2.837	0.91219
High	G1SIW1	RNA helicase [OS=Oryctolagus cuniculus]	109.219	26	17	117	17	795	90.8	7.46	399.68	17	RNA metabolism OR transcription;other metabolic processes;stress response;other biological processes	nucleus	nucleic acid binding activity;other molecular function	Pf00270, Pf00271, Pf04408, Pf07717	100349473	ENSOCUG00000003026	DHX15	G1SIW1; ocu:100349473	3.262	0.854072
High	Q6GVI2	Prepro-alpha-1 collagen type I [OS=Oryctolagus cuniculus]	10.699	16	4	11	4	174	19.6	5.64	25.28	4		other cell component	extracellular structural activity	Pf01410					6.421	0.511522
High	G1SZH8	Vacuolar protein sorting-associated protein 52 homolog [OS=Oryctolagus cuniculus]	9.033	5	2	7	2	723	82.2	5.99	21.53	2	transport;developmental processes;other biological processes	other membranes;ER/Golgi;other cytoplasmic organelle;other cell component	other molecular function	Pf04129	100348903	ENSOCUG00000010533	VPS52	G1SZH8; ocu:100348903	2.503	0.936221
High	G1SYD4	Eosinophil peroxidase [OS=Oryctolagus cuniculus]	46.948	20	10	33	10	715	80.7	10.21	104.24	10	stress response;other biological processes		other molecular function	Pf03098	100356393	ENSOCUG00000010009	EPX	G1SYD4; ocu:100356393	0.925	0.992051
High	G1SM35	LLP homolog, long-term synaptic facilitation factor [OS=Oryctolagus cuniculus]	4.762	20	2	4	2	127	15	10.29	9.47	2	cell organization and biogenesis;developmental processes;other biological processes	nucleus;other cell component	other molecular function	Pf10169	100338387	ENSOCUG00000004595	LLPH	G1SM35; ocu:100338387	100	6.32827e-17
High	A0A5F9CRW2	High mobility group nucleosome binding domain 5 [OS=Oryctolagus cuniculus]	24.735	19	5	17	5	276	31.1	4.51	60.77	5	cell organization and biogenesis	nucleus;other cell component	nucleic acid binding activity	Pf01101		ENSOCUG00000029345	HMGN5	A0A5F9CRW2	0.891	0.974327
High	G1T1T4	ADP dependent glucokinase [OS=Oryctolagus cuniculus]	23.361	15	3	13	3	459	50.1	6.23	62.41	3	other metabolic processes	ER/Golgi	kinase activity	Pf04587		ENSOCUG00000011706	ADPGK	G1T1T4	2.305	0.977237
High	A0A5F9D4G4	Rap1 GTPase-GDP dissociation stimulator 1 [OS=Oryctolagus cuniculus]	24.556	15	5	7	5	556	60.9	5.29	23.81	5	other biological processes	mitochondrion;ER/Golgi	enzyme regulator activity	Pf00514		ENSOCUG00000016535	RAP1GDS1	A0A5F9D4G4	1.924	0.993224
High	U3KP72	Uncharacterized protein [OS=Oryctolagus cuniculus]	40.606	11	6	13	6	984	104.2	4.32	57.02	6	transport		other molecular function						2.905	0.919893
High	A0A5F9DPT2	Heat shock protein HSP 90-alpha [OS=Oryctolagus cuniculus]	452.346	63	47	1630	2	720	83	5.01	5547.89	47	other biological processes		other molecular function	Pf00183, Pf02518		ENSOCUG00000001280	HSP90AA1	A0A5F9DPT2	1.861	0.944849
High	G1SFE0	Proteasome 26S subunit, non-ATPase 14 [OS=Oryctolagus cuniculus]	84.52	45	9	82	9	310	34.5	6.65	344.07	9	protein metabolism;other metabolic processes	other cell component	other molecular function	Pf01398, Pf13012		ENSOCUG00000001418	PSMD14	G1SFE0	1.778	0.992036
High	A0A5F9DI38	Heterogeneous nuclear ribonucleoprotein A/B [OS=Oryctolagus cuniculus]	183.024	58	22	812	21	269	28.9	9.44	2354.45	22			nucleic acid binding activity	Pf00076		ENSOCUG00000026424	HNRNPAB	A0A5F9DI38	5.279	0.776391
High	G1TKQ8	Ubiquitin-protein ligase E3A [OS=Oryctolagus cuniculus]	9.251	4	3	4	3	881	100.8	5.22	9.25	3	protein metabolism;RNA metabolism OR transcription;other metabolic processes;transport;developmental processes;signal transduction;other biological processes	cytosol;nucleus;other cell component	other molecular function	Pf00632, Pf16558	100342825	ENSOCUG00000017465	UBE3A	G1TKQ8; ocu:100342825	0.562	0.825936
High	P51662	Annexin A1 [OS=Oryctolagus cuniculus]	279.492	64	26	916	2	346	38.7	6.71	3528.16	26	cell organization and biogenesis;stress response;transport;signal transduction;other biological processes	non-structural extracellular;plasma membrane;other membranes;cytoskeleton;nucleus;other cytoplasmic organelle;other cell component	enzyme regulator activity;other molecular function	Pf00191	100328962		ANXA1	ocu:100328962; P51662; Q9TQY6	7.963	0.611631
High	G1T7G6	Peroxisomal biogenesis factor 19 [OS=Oryctolagus cuniculus]	22.171	22	3	7	3	299	32.6	4.34	26.92	3	cell organization and biogenesis;transport;other biological processes	other membranes;cytosol;nucleus;other cytoplasmic organelle;other cell component	other molecular function	Pf04614					1.44	0.993224
High	P09451	Ferritin light chain [OS=Oryctolagus cuniculus]	77.303	42	6	179	6	175	20.1	6.09	696.66	6	transport;other biological processes	other cell component	other molecular function	Pf00210	100009254		FTL	ocu:100009254; P09451	0.371	0.992036
High	G1TJW1	40S ribosomal protein S8 [OS=Oryctolagus cuniculus]	77.577	47	12	216	12	208	24.1	10.27	706.92	12	protein metabolism;other metabolic processes	translational apparatus	other molecular function	Pf01201					2.283	0.919893
High	G1STX3	Sec1 family domain containing 1 [OS=Oryctolagus cuniculus]	27.671	16	5	12	5	619	69.8	6.15	42.84	5	transport;other biological processes	ER/Golgi		Pf00995		ENSOCUG00000007835	SCFD1	G1STX3	1.413	0.995985
High	G1TJR3	Ribosomal protein L19 [OS=Oryctolagus cuniculus]	22.065	22	6	77	1	196	23.4	11.3	191.25	6	protein metabolism;other metabolic processes	cytosol;translational apparatus	nucleic acid binding activity;other molecular function	Pf01280					2.161	0.944849
High	A0A5F9DVC5	Isochorismatase domain-containing protein [OS=Oryctolagus cuniculus]	35.262	24	4	17	4	421	44.3	8.35	64.07	4		nucleus;other cell component		Pf00857					0.081	0.00723296
High	G1SXI1	Tetratricopeptide repeat protein 27 [OS=Oryctolagus cuniculus]	9.524	4	2	4	2	847	96.8	5.97	10.17	2				Pf13432	100342184	ENSOCUG00000009586	TTC27	G1SXI1; ocu:100342184	100	6.32827e-17
High	P10160	Eukaryotic translation initiation factor 5A-1 [OS=Oryctolagus cuniculus]	146.991	56	15	382	15	154	16.8	5.24	1606.8	15	protein metabolism;other metabolic processes;other biological processes	other membranes;ER/Golgi;nucleus	translation activity;nucleic acid binding activity	Pf01287			EIF5A	P10160	3.297	0.884162
High	A9YL93	Xanthine dehydrogenase/oxidase [OS=Oryctolagus cuniculus]	52.599	14	9	36	8	1333	146.2	7.39	109.51	9		other cytoplasmic organelle	other molecular function	Pf00111, Pf00941, Pf01315, Pf01799, Pf02738, Pf03450, Pf20256					5.114	0.582924
High	G1U949	Microtubule-associated protein RP/EB family member 1 [OS=Oryctolagus cuniculus]	108.597	74	16	115	16	268	30	5.14	453.64	16	cell cycle OR cell proliferation;cell organization and biogenesis;other biological processes	plasma membrane;other membranes;cytoskeleton;ER/Golgi;other cell component	cytoskeletal activity;other molecular function	Pf00307, Pf03271	100349568	ENSOCUG00000024265	MAPRE1	G1U949; ocu:100349568	5.668	0.575441
High	A0A5F9CIR3	S-formylglutathione hydrolase [OS=Oryctolagus cuniculus]	112.707	44	12	155	12	346	38.7	8.35	581.3	12	other metabolic processes	other membranes;other cell component	other molecular function	Pf00756					0.414	0.992939
High	P08507	Glycerol-3-phosphate dehydrogenase [NAD(+)], cytoplasmic [OS=Oryctolagus cuniculus]	180.243	47	14	325	14	349	37.6	6.77	1267.59	14	other metabolic processes	other cell component	other molecular function	Pf01210, Pf07479			GPD1	P08507	0.051	0.588811
High	G1TEM7	Annexin [OS=Oryctolagus cuniculus]	130.884	60	23	236	22	323	36.2	5.8	763.61	23	stress response;transport;other biological processes	plasma membrane;other membranes;other cell component	enzyme regulator activity;other molecular function	Pf00191	100349683	ENSOCUG00000017878	ANXA3	G1TEM7; ocu:100349683	2.589	0.919443
High	A0A8A6RL70	Calpastatin [OS=Oryctolagus cuniculus]	113.234	42	16	100	2	717	76.7	5.24	394.1	16	other biological processes		enzyme regulator activity				cast	A0A8A6RL70	3.086	0.905554
High	G1SDD6	Angiotensinogen [OS=Oryctolagus cuniculus]	46.852	14	5	38	5	477	51.4	6.7	146.64	5	developmental processes;signal transduction;other biological processes	non-structural extracellular	signal transduction activity or receptor binding;enzyme regulator activity	Pf00079	100358371	ENSOCUG00000000478	AGT	G1SDD6; ocu:100358371	1.02	0.977237
High	A0A5F9CJZ7	F-actin-capping protein subunit beta [OS=Oryctolagus cuniculus]	65.085	32	10	112	1	276	31.2	5.59	375.41	10	cell organization and biogenesis	cytoskeleton	cytoskeletal activity	Pf01115		ENSOCUG00000014711	CAPZB	A0A5F9CJZ7	100	6.32827e-17
High	G1SWL6	Retinoic acid induced 14 [OS=Oryctolagus cuniculus]	5.723	2	2	2	2	978	109.4	6.35	6.34	2		cytosol;nucleus	cytoskeletal activity	Pf12796, Pf13637, Pf13857		ENSOCUG00000009122	RAI14	G1SWL6	100	6.32827e-17
High	G1THV8	Canopy FGF signaling regulator 3 [OS=Oryctolagus cuniculus]	7.484	9	2	6	2	277	30.9	5.91	16.23	2			signal transduction activity or receptor binding	Pf11938	100342548	ENSOCUG00000027862	CNPY3	G1THV8; ocu:100342548	1.741	0.995188
High	A0A5F9CBV1	Plakophilin 2 [OS=Oryctolagus cuniculus]	111.082	32	19	85	2	773	86.2	9.13	285.17	19	cell adhesion			Pf00514		ENSOCUG00000000023	PKP2	A0A5F9CBV1	0.268	0.959087
High	G1SZT8	Protein SEC13 homolog [OS=Oryctolagus cuniculus]	12.956	9	4	19	4	468	51	7.49	58.74	4	cell organization and biogenesis;transport;other biological processes	other membranes;ER/Golgi;nucleus;other cytoplasmic organelle;other cell component	other molecular function	Pf00400		ENSOCUG00000010699	SEC13	G1SZT8	0.952	0.992051
High	G1SS73	ATP-dependent RNA helicase DDX1 [OS=Oryctolagus cuniculus]	146.487	29	19	173	19	740	82.4	7.21	667.61	19	cell organization and biogenesis;DNA metabolism;RNA metabolism OR transcription;other metabolic processes;stress response;other biological processes	cytosol;mitochondrion;nucleus;other cell component	nucleic acid binding activity;other molecular function	Pf00270, Pf00271, Pf00622	100353248	ENSOCUG00000007010	DDX1	G1SS73; ocu:100353248	2.382	0.927046
High	G1T2Z8	S-methyl-5'-thioadenosine phosphorylase [OS=Oryctolagus cuniculus]	40.852	33	5	27	5	284	31.2	7.18	130.62	5	other metabolic processes	nucleus;other cell component	other molecular function	Pf01048	100341395	ENSOCUG00000012289	MTAP	G1T2Z8; ocu:100341395	2.606	0.945988
High	G1T8K2	Protein kinase C and casein kinase substrate in neurons 2 [OS=Oryctolagus cuniculus]	27.993	19	8	27	8	483	55.4	5.2	73.87	8	cell organization and biogenesis	plasma membrane;other membranes;cytoskeleton;other cytoplasmic organelle	other molecular function	Pf00018, Pf00611	100339444	ENSOCUG00000015018	PACSIN2	G1T8K2; ocu:100339444	1.965	0.977237
High	O02768	Prostaglandin G/H synthase 2 [OS=Oryctolagus cuniculus]	27.664	11	5	20	5	604	69	7.4	70.66	5	cell-cell signaling;other metabolic processes;stress response;transport;developmental processes;other biological processes	other membranes;ER/Golgi;nucleus;other cell component	other molecular function	Pf00008, Pf03098	100009248	ENSOCUG00000016771	PTGS2	O02768; ocu:100009248	100	6.32827e-17
High	G1TUN6	Ubiquitin conjugating enzyme E2 L6 [OS=Oryctolagus cuniculus]	35.847	56	5	21	5	153	17.7	7.43	92.39	5	protein metabolism;other metabolic processes		other molecular function	Pf00179	100349814	ENSOCUG00000021867	UBE2L6	G1TUN6; ocu:100349814	1.06	0.992051
High	G1TME7	Cystatin B [OS=Oryctolagus cuniculus]	14.957	48	3	20	3	77	9	8.18	63.72	3	other biological processes	non-structural extracellular;cytosol;nucleus	enzyme regulator activity;other molecular function	Pf00031		ENSOCUG00000020975	CSTB	G1TME7	1.179	0.992939
High	G1SN67	SERPIN domain-containing protein [OS=Oryctolagus cuniculus]	28.11	51	7	25	7	190	21.1	6.28	71.18	7	other biological processes	non-structural extracellular	enzyme regulator activity	Pf00079					0.93	0.992051
High	P41035	Eukaryotic translation initiation factor 2 subunit 2 [OS=Oryctolagus cuniculus]	97.466	40	13	126	13	333	38.3	5.8	500.49	13	cell cycle OR cell proliferation;protein metabolism;other metabolic processes;developmental processes	other cell component	nucleic acid binding activity;other molecular function	Pf01873	100009285	ENSOCUG00000000481	EIF2S2	ocu:100009285; P41035	2.867	0.912818
High	G1SRG3	DIS3 homolog, exosome endoribonuclease and 3'-5' exoribonuclease [OS=Oryctolagus cuniculus]	12.129	7	3	3	3	957	109	7.28	10.58	3	RNA metabolism OR transcription;other metabolic processes	cytosol;nucleus	enzyme regulator activity;nucleic acid binding activity;other molecular function	Pf00773, Pf13638, Pf17215, Pf17216, Pf17849	100348230	ENSOCUG00000006663	DIS3	G1SRG3; ocu:100348230	100	6.32827e-17
High	A0A5F9DBK0	Succinyl-CoA:3-ketoacid-coenzyme A transferase [OS=Oryctolagus cuniculus]	48.626	26	8	27	8	493	53.1	8.03	89.21	8	other metabolic processes	mitochondrion	other molecular function	Pf01144		ENSOCUG00000009231	OXCT1	A0A5F9DBK0	2.835	0.928961
High	G1T7Y7	F-actin-capping protein subunit beta [OS=Oryctolagus cuniculus]	71.675	33	12	153	3	301	33.8	6.43	463.85	12	cell organization and biogenesis	cytoskeleton	cytoskeletal activity	Pf01115	100345952	ENSOCUG00000014711	CAPZB	G1T7Y7; ocu:100345952	1.394	0.983578
High	G1SV04	NADH dehydrogenase [ubiquinone] 1 beta subcomplex subunit 11, mitochondrial [OS=Oryctolagus cuniculus]	14.996	17	2	16	2	154	17.5	5.39	48.48	2	cell organization and biogenesis	other membranes;mitochondrion		Pf10183	100339424	ENSOCUG00000008371	NDUFB11	G1SV04; ocu:100339424	1.027	0.992939
High	A0A5F9DKI8	Actin beta [OS=Oryctolagus cuniculus]	532.01	92	30	2438	11	357	40	5.99	9639.17	30				Pf00022					2.551	0.919443
High	G1T6X7	Carboxylic ester hydrolase [OS=Oryctolagus cuniculus]	173.53	43	18	329	2	558	61.5	6.34	1095.93	18			other molecular function	Pf00135					0.164	0.919443
High	G1SQY9	Trans-1,2-dihydrobenzene-1,2-diol dehydrogenase [OS=Oryctolagus cuniculus]	138.94	41	13	188	1	387	42.2	8.57	735.04	13	other metabolic processes		other molecular function	Pf01408, Pf02894		ENSOCUG00000006419	DHDH	G1SQY9	0.139	0.894312
High	G1SIZ4	Nucleoporin 153 [OS=Oryctolagus cuniculus]	11.437	7	5	5	5	1473	153.9	8.9	10.04	5	cell organization and biogenesis;transport;other biological processes	other membranes;cytosol;nucleus	other molecular function	Pf00641, Pf08604, Pf10599	100341571	ENSOCUG00000003064	NUP153	G1SIZ4; ocu:100341571	0.109	0.0248939
High	A0A5F9CH62	Uncharacterized protein [OS=Oryctolagus cuniculus]	51.276	18	6	47	6	330	35.9	8.22	206.08	6	cell organization and biogenesis;other biological processes	cytoskeleton;other cell component	cytoskeletal activity;other molecular function	Pf06268					4.362	0.766468
High	G1SN05	RNA helicase [OS=Oryctolagus cuniculus]	182.887	59	22	348	9	407	46.4	5.48	1244.86	22	protein metabolism;other metabolic processes		nucleic acid binding activity;other molecular function	Pf00270, Pf00271					0.536	0.919443
High	O18757	Calcium-binding mitochondrial carrier protein SCaMC-1 [OS=Oryctolagus cuniculus]	7.928	8	3	9	3	475	53	7.34	20.3	3	stress response;transport;other biological processes	other membranes;mitochondrion;other cytoplasmic organelle	transporter activity;other molecular function	Pf00153	100009567		SLC25A24	O18757; ocu:100009567	8.155	0.345061
High	G1SHN8	Galectin [OS=Oryctolagus cuniculus]	15.467	28	4	18	4	132	14.9	7.02	43.99	4			other molecular function	Pf00337		ENSOCUG00000002487	LGALS2	G1SHN8	0.165	0.2937
High	G1U3Q0	V-type proton ATPase subunit a [OS=Oryctolagus cuniculus]	17.957	9	5	15	5	796	91.8	7.64	47.28	5	transport	other membranes;other cytoplasmic organelle	transporter activity	Pf01496		ENSOCUG00000015169	ATP6V0A1	G1U3Q0	1.166	0.992939
High	G1TQR2	Elongation factor 1-beta [OS=Oryctolagus cuniculus]	95.295	41	8	170	7	304	33	4.93	609.62	8	protein metabolism;other metabolic processes	other cell component	nucleic acid binding activity	Pf00736, Pf10587					1.283	0.992036
High	G1SYR5	Translation initiation factor eIF-2B subunit beta [OS=Oryctolagus cuniculus]	8.074	7	2	2	2	397	44.1	7.08	5.18	2	protein metabolism;other metabolic processes;developmental processes;signal transduction	translational apparatus	enzyme regulator activity;nucleic acid binding activity;other molecular function	Pf01008		ENSOCUG00000010175	EIF2B2	G1SYR5	100	6.32827e-17
High	A0A5F9DEN1	Coronin [OS=Oryctolagus cuniculus]	83.852	32	12	155	11	431	47.7	7.21	571.75	12	cell organization and biogenesis;transport;other biological processes	other membranes;cytoskeleton;other cell component	cytoskeletal activity	Pf00400, Pf08953, Pf08954, Pf16300		ENSOCUG00000002253	CORO1A	A0A5F9DEN1	2.376	0.92737
High	G1SGQ0	J domain-containing protein [OS=Oryctolagus cuniculus]	32.083	16	5	18	5	373	42	6.64	68.46	5	protein metabolism;RNA metabolism OR transcription;other metabolic processes;other biological processes	non-structural extracellular;ER/Golgi;nucleus;other cell component	signal transduction activity or receptor binding;other molecular function	Pf00226, Pf01556					0.806	0.973005
High	A0A5F9D613	RAP1A, member of RAS oncogene family [OS=Oryctolagus cuniculus]	86.158	70	12	146	11	184	21	6.67	449.45	12	signal transduction	other membranes	other molecular function	Pf00071					0.507	0.95022
High	G1T567	Ras homolog family member A [OS=Oryctolagus cuniculus]	75.632	49	7	123	5	193	21.8	6.1	479.6	7	cell adhesion;cell cycle OR cell proliferation;cell organization and biogenesis;stress response;developmental processes;signal transduction;other biological processes	plasma membrane;other membranes;cytosol;nucleus;other cytoplasmic organelle;other cell component	cytoskeletal activity;other molecular function	Pf00071	100340661	ENSOCUG00000013323	RHOA	G1T567; ocu:100340661	2.189	0.940845
High	G1SCY4	F-actin-capping protein subunit alpha [OS=Oryctolagus cuniculus]	66.224	50	8	92	7	286	33	5.69	356.31	8	cell organization and biogenesis	cytoskeleton;other cell component	cytoskeletal activity	Pf01267	100349335	ENSOCUG00000000270	CAPZA1	G1SCY4; ocu:100349335	1.643	0.992939
High	G1TF14	Thymosin beta [OS=Oryctolagus cuniculus]	30.496	32	4	267	3	44	5	5.36	663.62	4	cell organization and biogenesis	cytoskeleton;other cell component	cytoskeletal activity	Pf01290	100349133	ENSOCUG00000017506	TMSB10	G1TF14; ocu:100349133	100	6.32827e-17
High	G1T5S9	Cytochrome b-c1 complex subunit 8 [OS=Oryctolagus cuniculus]	7.332	12	2	8	2	82	9.8	10.08	16.32	2	other metabolic processes;developmental processes	other membranes;mitochondrion		Pf02939	100338219	ENSOCUG00000013627	UQCRQ	G1T5S9; ocu:100338219	0.277	0.293423
High	A0A5F9DRW3	Uncharacterized protein [OS=Oryctolagus cuniculus]	10.446	20	2	27	2	85	8.7	9.82	80.59	2		nucleus;other cell component	nucleic acid binding activity	Pf01101					1.487	0.995985
High	G1SWP5	Aldo_ket_red domain-containing protein [OS=Oryctolagus cuniculus]	241.565	44	16	464	11	403	46.1	6.98	1571.45	16		other cell component	other molecular function	Pf00248					0.074	0.73478
High	G1SX92	Secernin 2 [OS=Oryctolagus cuniculus]	91.834	45	11	54	11	433	47.4	5.81	249.66	11	protein metabolism		other molecular function	Pf03577		ENSOCUG00000009457	SCRN2	G1SX92	0.219	0.385164
High	G1U8T9	Potassium channel tetramerization domain containing 12 [OS=Oryctolagus cuniculus]	44.382	33	8	47	8	376	41	5.31	156.27	8	cell organization and biogenesis	plasma membrane;other membranes	other molecular function	Pf02214		ENSOCUG00000024555	KCTD12	G1U8T9	1.686	0.992407
High	A0A5F9C0X9	Apoptosis inhibitor 5 [OS=Oryctolagus cuniculus]	35.064	16	6	36	6	524	59	7.34	145.91	6				Pf05918	100345733	ENSOCUG00000034334	API5	A0A5F9C0X9	2.058	0.977237
High	O19049	Heterogeneous nuclear ribonucleoprotein K [OS=Oryctolagus cuniculus]	330.722	66	32	751	1	463	50.9	5.54	2663.76	32	RNA metabolism OR transcription;other metabolic processes;other biological processes	cytoskeleton;nucleus;other cell component	nucleic acid binding activity	Pf00013, Pf08067	100008849	ENSOCUG00000010364	HNRNPK	O19049; ocu:100008849	0.428	0.517228
High	G1SVF9	tRNA nucleotidyl transferase 1 [OS=Oryctolagus cuniculus]	11.563	7	3	5	3	597	67.5	9.73	14.57	3	RNA metabolism OR transcription;other metabolic processes	mitochondrion	nucleic acid binding activity;other molecular function	Pf01743, Pf12627		ENSOCUG00000008580	TRNT1	G1SVF9	2.779	0.936221
High	G1TGK3	Phosphoribosyl pyrophosphate synthetase associated protein 1 [OS=Oryctolagus cuniculus]	19.121	17	4	8	2	334	36.9	6.74	19.67	4	other metabolic processes		other molecular function	Pf13793, Pf14572	100358052	ENSOCUG00000029287	PRPSAP1	G1TGK3; ocu:100358052	1.646	0.998977
High	G1TKY3	Calpain-2 catalytic subunit [OS=Oryctolagus cuniculus]	142.618	35	20	109	20	832	93.6	5.54	428.24	20	protein metabolism;other metabolic processes;developmental processes;other biological processes	plasma membrane;other membranes;cytosol;ER/Golgi;nucleus;other cytoplasmic organelle;other cell component	other molecular function	Pf00648, Pf01067, Pf13833		ENSOCUG00000004612	CAPN2	G1TKY3	4.112	0.807072
High	P30947	Heat shock protein HSP 90-beta [OS=Oryctolagus cuniculus]	546.934	71	57	1793	37	726	83.4	5.05	6192.55	57	other biological processes	non-structural extracellular;plasma membrane;other membranes;nucleus;other cell component	other molecular function	Pf00183, Pf02518	100358690	ENSOCUG00000012842	HSP90AB1	G1T8Q6; ocu:100358690; P30947	2.885	0.910467
High	G1SUX8	Uncharacterized protein [OS=Oryctolagus cuniculus]	215.035	53	26	597	1	611	66.1	5.77	1625.5	26	other biological processes		other molecular function	Pf00012					100	6.32827e-17
High	G1TS90	Nicotinamide-nucleotide adenylyltransferase [OS=Oryctolagus cuniculus]	23.93	21	5	15	5	277	31.5	8.91	59.21	5	other metabolic processes		other molecular function	Pf01467					0.01	6.32827e-17
High	G1THY5	Peptidyl-prolyl cis-trans isomerase [OS=Oryctolagus cuniculus]	5.753	20	2	5	2	166	18.2	7.99	14.82	2	protein metabolism;RNA metabolism OR transcription;other metabolic processes;developmental processes;other biological processes	nucleus	other molecular function	Pf00160	100349759	ENSOCUG00000007046	PPIL1	G1THY5; ocu:100349759	100	6.32827e-17
High	G1T705	NADH-cytochrome b5 reductase [OS=Oryctolagus cuniculus]	179.808	64	12	160	12	271	30.3	7.84	673.06	12	other metabolic processes	ER/Golgi;other cell component	other molecular function	Pf00175, Pf00970					0.683	0.998405
High	G1T0B4	GOLD domain-containing protein [OS=Oryctolagus cuniculus]	39.005	33	6	43	6	227	25.5	6.89	106.38	6	transport	other membranes;ER/Golgi		Pf01105					0.263	0.576043
High	A0A5F9C3W2	Protein-synthesizing GTPase [OS=Oryctolagus cuniculus]	53.675	28	10	87	10	500	54.1	8.79	332.21	10	protein metabolism;other metabolic processes		nucleic acid binding activity;other molecular function	Pf00009, Pf03144, Pf09173					3.401	0.854072
High	G1SP46	Histidine ammonia-lyase [OS=Oryctolagus cuniculus]	99.305	31	17	66	17	657	72.2	6.68	240.47	17	other metabolic processes	other cell component	other molecular function	Pf00221	100357471	ENSOCUG00000005528	HAL	G1SP46; ocu:100357471	1.706	0.966664
High	G1TL17	2-oxo-4-hydroxy-4-carboxy-5-ureidoimidazoline decarboxylase [OS=Oryctolagus cuniculus]	55.604	57	7	35	7	173	19.3	8.35	114.89	7	other metabolic processes		other molecular function	Pf09349		ENSOCUG00000026219	URAD	G1TL17	0.321	0.706586
High	G1T501	Cell cycle and apoptosis regulator 2 [OS=Oryctolagus cuniculus]	13.638	4	4	10	4	1178	127.5	6.57	28.06	4	cell cycle OR cell proliferation;cell organization and biogenesis;RNA metabolism OR transcription;other metabolic processes;other biological processes	cytoskeleton;mitochondrion;nucleus;other cell component	enzyme regulator activity;other molecular function	Pf14443, Pf14444, Pf19256, Pf19257		ENSOCUG00000013228	CCAR2	G1T501	2.079	0.992036
High	G1TRW0	Serine hydroxymethyltransferase [OS=Oryctolagus cuniculus]	233.306	60	23	411	1	502	55.7	8.65	1426.44	23	cell organization and biogenesis;protein metabolism;other metabolic processes;stress response;other biological processes	other membranes;cytoskeleton;mitochondrion;nucleus	other molecular function	Pf00464		ENSOCUG00000013242	SHMT2	G1TRW0	1.486	0.997496
High	Q9TT15	Voltage-dependent anion-selective channel protein 1 [OS=Oryctolagus cuniculus]	136.487	73	16	259	15	283	30.7	8.54	936.62	16	transport;other biological processes	plasma membrane;other membranes;mitochondrion	transporter activity;other molecular function	Pf01459	100008751	ENSOCUG00000009369	VDAC1	ocu:100008751; Q9TT15	1.025	0.992939
High	G1SMD2	RNA helicase [OS=Oryctolagus cuniculus]	52.388	11	8	36	8	926	105.6	6.04	141.66	8	stress response	other cell component	nucleic acid binding activity;other molecular function	Pf00270, Pf00271, Pf11648, Pf16739, Pf18119					0.949	0.98523
High	G1TNM3	40S ribosomal protein S3 [OS=Oryctolagus cuniculus]	146.522	65	23	528	23	281	31.1	10.27	1721.62	23	protein metabolism;DNA metabolism;other metabolic processes;stress response;other biological processes	other membranes;cytoskeleton;mitochondrion;translational apparatus;nucleus;other cell component	nucleic acid binding activity;other molecular function	Pf00189, Pf07650		ENSOCUG00000022412	RPS3	G1TNM3	1.621	0.958288
High	A0A5F9C9K9	Uncharacterized protein [OS=Oryctolagus cuniculus]	26.052	64	5	111	3	229	25.7	7.49	321.53	5				Pf00240					1.212	0.992051
High	P06815	Calpain-1 catalytic subunit [OS=Oryctolagus cuniculus]	37.212	33	8	32	2	302	35.3	6.81	104.05	8	protein metabolism;other biological processes	plasma membrane;other membranes;cytosol	other molecular function	Pf01067, Pf13833			CAPN1	P06815	1.225	0.993224
High	G1TNV7	Glycine C-acetyltransferase [OS=Oryctolagus cuniculus]	37.794	16	4	25	4	419	44.8	8.05	99.43	4	other metabolic processes		other molecular function	Pf00155	100353494	ENSOCUG00000020955	GCAT	G1TNV7; ocu:100353494	0.845	0.942177
High	G1TZZ3	UBC core domain-containing protein [OS=Oryctolagus cuniculus]	41.972	58	7	69	3	145	16.4	8.09	206.8	7				Pf00179					2.503	0.919443
High	A0A5F9CUG5	Ras homolog family member B [OS=Oryctolagus cuniculus]	33.208	21	2	44	1	196	22.1	5.24	200.79	2	signal transduction		other molecular function	Pf00071	100359113	ENSOCUG00000032265	RHOB	A0A5F9CUG5; ocu:100359113	0.01	6.32827e-17
High	G1U7Q6	Translin [OS=Oryctolagus cuniculus]	23.146	45	7	15	7	228	26.2	6.44	39.12	7	RNA metabolism OR transcription;other metabolic processes	ER/Golgi;nucleus;other cell component	nucleic acid binding activity;other molecular function	Pf01997	100346506	ENSOCUG00000023529	TSN	G1U7Q6; ocu:100346506	0.836	0.937152
High	G1SHR7	Potassium channel modulatory factor 1 [OS=Oryctolagus cuniculus]	26.795	14	2	16	2	228	24.8	5.43	52.6	2	protein metabolism;other metabolic processes	cytosol	other molecular function						2.397	0.945034
High	A0A1Y1BBP2	IgG light chain [OS=Oryctolagus cuniculus]	10.909	10	2	10	1	215	22.7	4.78	35.98	2				Pf07654, Pf07686					1.876	0.992036
High	G1SS91	Uncharacterized protein [OS=Oryctolagus cuniculus]	312.029	34	47	321	47	1743	191.8	7.11	1264.28	47	stress response;other biological processes	non-structural extracellular;other cell component	enzyme regulator activity	Pf00207, Pf01759, Pf01821, Pf01835, Pf07677, Pf07678, Pf07703, Pf17789, Pf17791					0.745	0.996456
High	A0A5F9CD81	Very-long-chain (3R)-3-hydroxyacyl-CoA dehydratase [OS=Oryctolagus cuniculus]	48.76	23	7	64	7	427	50.1	9.16	275.22	7	other metabolic processes	other membranes;ER/Golgi	other molecular function	Pf04387		ENSOCUG00000007513	HACD3	A0A5F9CD81	0.25	0.565306
High	G1TUU8	Arylacetamide deacetylase [OS=Oryctolagus cuniculus]	248.577	59	18	290	18	399	45.4	6.95	1271.66	18		other membranes	other molecular function	Pf07859	100347254	ENSOCUG00000005368	AADAC	G1TUU8; ocu:100347254	0.089	0.790728
High	B7NZS8	40S ribosomal protein S9 [OS=Oryctolagus cuniculus]	59.693	53	15	323	15	194	22.6	10.65	826.34	15	protein metabolism;other metabolic processes	translational apparatus	nucleic acid binding activity;other molecular function	Pf00163, Pf01479	100328779		RPS9	B7NZS8; ocu:100328779	1.442	0.971812
High	A0A5F9CUH2	Uncharacterized protein [OS=Oryctolagus cuniculus]	45.196	54	7	52	7	138	16	8.95	180.28	7	transport	other membranes;cytoskeleton;other cytoplasmic organelle;other cell component	other molecular function	Pf00025					2.021	0.975668
High	G1SHD6	S-adenosylmethionine synthase [OS=Oryctolagus cuniculus]	71.867	33	10	117	6	364	40.3	7.28	391.46	10	cell organization and biogenesis;other metabolic processes;other biological processes	other cell component	other molecular function	Pf00438, Pf02772, Pf02773		ENSOCUG00000002361	MAT2A	G1SHD6	4.198	0.790728
High	G1SU89	FGGY_N domain-containing protein [OS=Oryctolagus cuniculus]	29.004	16	6	18	6	478	51.1	5.85	61.49	6	other metabolic processes		kinase activity	Pf00370					1.267	0.999498
High	G1TKE8	PKS_ER domain-containing protein [OS=Oryctolagus cuniculus]	125.293	36	9	93	9	508	54.9	9.99	510.49	9		other cell component	other molecular function	Pf00107, Pf08240					0.159	0.222601
High	G1T524	ADP/ATP translocase [OS=Oryctolagus cuniculus]	115.085	63	20	353	8	298	32.9	9.77	829.74	20	transport	other membranes;mitochondrion	transporter activity	Pf00153					0.939	0.993224
High	A0A5F9CW06	Cytochrome P450 [OS=Oryctolagus cuniculus]	167.342	43	20	277	8	489	56.1	7.56	921.63	20		other membranes;ER/Golgi	other molecular function	Pf00067		ENSOCUG00000029267	CYP2C30	A0A5F9CW06	0.148	0.907847
High	P11645	Uricase [OS=Oryctolagus cuniculus]	143.637	55	15	212	15	300	34.5	7.88	783.77	15	other metabolic processes	other cytoplasmic organelle	other molecular function	Pf01014	100009266		UOX	ocu:100009266; P11645	0.06	0.655184
High	G1U7K4	Uncharacterized protein [OS=Oryctolagus cuniculus]	650.325	71	97	1042	8	2159	231.4	6.51	3625.89	97									3.869	0.841982
High	A0A5F9C3C4	Integrin beta [OS=Oryctolagus cuniculus]	74.793	18	10	94	10	798	88.4	5.52	330.95	10	cell adhesion;signal transduction;other biological processes	plasma membrane;other membranes;other cytoplasmic organelle;other cell component	other molecular function	Pf00362, Pf07965, Pf07974, Pf08725, Pf17205, Pf18372	100008898	ENSOCUG00000003623	ITGB1	A0A5F9C3C4; ocu:100008898	1.789	0.965526
High	G1U974	Dihydropyrimidinase-related protein 2 [OS=Oryctolagus cuniculus]	256.755	70	26	334	23	572	62.3	6.38	1370.87	26	cell organization and biogenesis;developmental processes;other biological processes	plasma membrane;other membranes;cytosol;other cell component	cytoskeletal activity;other molecular function	Pf01979	100351135	ENSOCUG00000016002	DPYSL2	G1U974; ocu:100351135	3.267	0.884586
High	G1T9F3	Karyopherin subunit beta 1 [OS=Oryctolagus cuniculus]	162.628	30	20	289	20	876	97.1	4.78	958.7	20	cell cycle OR cell proliferation;cell organization and biogenesis;transport;signal transduction	other membranes;cytosol;ER/Golgi;nucleus;other cell component	other molecular function	Pf03810, Pf13513	100353372	ENSOCUG00000015425	KPNB1	G1T9F3; ocu:100353372	3.388	0.864366
High	G1SRL2	Nuclear cap-binding protein subunit 2 [OS=Oryctolagus cuniculus]	8.113	17	3	8	3	156	18	8.21	15.14	3	RNA metabolism OR transcription;other metabolic processes	nucleus;other cell component	nucleic acid binding activity	Pf00076					3.296	0.912818
High	G1T9U5	Methyltransferase like 7A [OS=Oryctolagus cuniculus]	10.903	9	2	19	2	245	28.3	8.22	65.71	2		other membranes;ER/Golgi;other cell component	other molecular function	Pf08241					0.107	0.140515
High	A0A5F9CK68	Protein-serine/threonine phosphatase [OS=Oryctolagus cuniculus]	24.227	20	5	88	5	260	29.1	5.5	170.38	5			other molecular function	Pf03031		ENSOCUG00000016574	PNKD	A0A5F9CK68	2.13	0.965526
High	G1SIM3	Apoptosis inducing factor mitochondria associated 1 [OS=Oryctolagus cuniculus]	123.373	42	18	148	18	613	66.8	9.23	527.9	18	cell organization and biogenesis;stress response;transport;signal transduction;other biological processes	cytosol;mitochondrion;nucleus	nucleic acid binding activity;other molecular function	Pf07992, Pf14721	100347778	ENSOCUG00000002920	AIFM1	G1SIM3	0.384	0.992036
High	G1SRD2	KAT8 regulatory NSL complex subunit 1 like [OS=Oryctolagus cuniculus]	140.205	33	13	302	13	396	44	8.59	959.89	13	other metabolic processes		other molecular function	Pf00441, Pf02770, Pf02771		ENSOCUG00000017001	KANSL1L	G1SRD2	0.823	0.993224
High	G1U3I5	Heterogeneous nuclear ribonucleoprotein L [OS=Oryctolagus cuniculus]	144.865	34	18	137	4	763	83.2	8.09	526.88	18	RNA metabolism OR transcription;other metabolic processes;other biological processes	nucleus;other cell component	nucleic acid binding activity;other molecular function	Pf00378, Pf11835, Pf13893					2.17	0.938229
High	G1SZE0	Vacuolar protein sorting-associated protein 35 [OS=Oryctolagus cuniculus]	93.123	29	16	83	16	796	91.6	5.49	296.46	16	cell organization and biogenesis;transport;other biological processes	other membranes;cytosol;mitochondrion;other cytoplasmic organelle;other cell component	signal transduction activity or receptor binding	Pf03635	100351202	ENSOCUG00000010484	VPS35	G1SZE0; ocu:100351202	0.922	0.993224
High	Q9BGH4	Beta-actin [OS=Oryctolagus cuniculus]	164.11	85	9	627	1	142	15.7	4.84	2542.37	9				Pf00022					0.01	6.32827e-17
High	G1SXP3	GST C-terminal domain-containing protein [OS=Oryctolagus cuniculus]	19.872	43	4	93	1	90	10.4	8.47	237.28	4				Pf00043					0.01	6.32827e-17
High	G1SZ16	Thioredoxin-disulfide reductase [OS=Oryctolagus cuniculus]	15.455	9	4	7	4	522	56.4	6.96	24.47	4	other biological processes		other molecular function	Pf02852, Pf07992					0.01	6.32827e-17
High	A0A5F9DIW3	Sorting nexin [OS=Oryctolagus cuniculus]	50.02	26	12	64	11	406	46.6	6.16	168.93	12	transport		other molecular function	Pf00787, Pf09325		ENSOCUG00000029421	SNX6	A0A5F9DIW3	1.582	0.993224
High	G1TES6	Hydroxysteroid 17-beta dehydrogenase 10 [OS=Oryctolagus cuniculus]	207.384	52	13	412	13	383	40.4	10.07	1966.44	13	cell organization and biogenesis;RNA metabolism OR transcription;other metabolic processes	mitochondrion;other cell component	nucleic acid binding activity;other molecular function	Pf00106		ENSOCUG00000017937	HSD17B10	G1TES6	0.543	0.995985
High	G1T3D7	N-acetylneuraminate synthase [OS=Oryctolagus cuniculus]	74.737	34	10	80	10	359	40.1	7.06	322.75	10	other metabolic processes			Pf03102, Pf08666	100356934	ENSOCUG00000012467	NANS	G1T3D7; ocu:100356934	1.721	0.992036
High	A0A5F9CFY2	Ribosome binding protein 1 [OS=Oryctolagus cuniculus]	449.461	50	63	816	6	1319	142.8	8.78	2868.86	63	transport	other membranes;ER/Golgi		Pf05104		ENSOCUG00000021320	RRBP1	A0A5F9CFY2	0.57	0.996041
High	G1SDY5	Tyrosine 3-monooxygenase/tryptophan 5-monooxygenase activation protein zeta [OS=Oryctolagus cuniculus]	184.047	62	21	813	16	252	28.5	4.79	2664.74	21	cell organization and biogenesis;protein metabolism;other metabolic processes;transport;developmental processes;signal transduction;other biological processes	nucleus;other cell component	other molecular function	Pf00244		ENSOCUG00000000734	YWHAZ	G1SDY5	1.465	0.970734
High	A0A5F9DUZ7	Synaptic functional regulator FMR1 [OS=Oryctolagus cuniculus]	27.724	11	6	28	3	582	65.7	7.4	79.71	6	RNA metabolism OR transcription;other metabolic processes;transport;developmental processes;other biological processes	plasma membrane;other membranes;nucleus;other cell component	nucleic acid binding activity	Pf00013, Pf05641, Pf12235, Pf16098, Pf17904, Pf18336		ENSOCUG00000014621	FMR1	A0A5F9DUZ7	2.864	0.919443
High	A0A5F9CCU3	Cytosol aminopeptidase [OS=Oryctolagus cuniculus]	316.975	71	29	512	29	498	53.9	7.47	1831.14	29	protein metabolism	other cell component	other molecular function	Pf00883, Pf02789		ENSOCUG00000001571	LAP3	A0A5F9CCU3	1.644	0.956678
High	G1SK00	Ubiquitin carboxyl-terminal hydrolase [OS=Oryctolagus cuniculus]	190.795	48	26	178	26	858	95.7	5.01	668.75	26	protein metabolism;other metabolic processes		other molecular function	Pf00443, Pf00627, Pf02148, Pf17807	100347902	ENSOCUG00000003582	USP5	G1SK00; ocu:100347902	1.946	0.961782
High	A0A5F9D4A4	Heterogeneous nuclear ribonucleoprotein R [OS=Oryctolagus cuniculus]	65.5	28	16	113	2	594	66.8	8.15	353.51	16			nucleic acid binding activity	Pf00076, Pf18360		ENSOCUG00000006686	HNRNPR	A0A5F9D4A4	2.148	0.990369
High	G1TTY5	EPH receptor B4 [OS=Oryctolagus cuniculus]	35.455	7	4	12	4	788	86.6	5.99	56.74	4	transport	plasma membrane;other membranes	other molecular function	Pf02225, Pf04389	100357314	ENSOCUG00000016902	EPHB4	G1TTY5	0.529	0.466251
High	G1SRX2	116 kDa U5 small nuclear ribonucleoprotein component [OS=Oryctolagus cuniculus]	154.8	41	28	193	28	972	109.4	5	612.56	28	RNA metabolism OR transcription;other metabolic processes	nucleus	other molecular function	Pf00009, Pf00679, Pf03144, Pf03764, Pf14492, Pf16004	100341208	ENSOCUG00000006879	EFTUD2	G1SRX2; ocu:100341208	4.128	0.829621
High	Q8MJF1	Mimecan [OS=Oryctolagus cuniculus]	54.873	21	6	75	6	298	33.9	6.28	331.49	6	signal transduction	non-structural extracellular	signal transduction activity or receptor binding	Pf13855	100008835	ENSOCUG00000009017	OGN	ocu:100008835; Q8MJF1	1.149	0.995985
High	B7NZG7	Sorting nexin-3 [OS=Oryctolagus cuniculus]	37.276	44	9	60	7	162	18.8	8.66	154.51	9		other cytoplasmic organelle;other cell component	other molecular function	Pf00787	100328699		SNX3	B7NZG7; ocu:100328699	0.749	0.965018
High	A0A5F9DQC1	Uncharacterized protein [OS=Oryctolagus cuniculus]	12.716	12	2	13	2	215	25.5	9.66	56.25	2	RNA metabolism OR transcription;other metabolic processes								5.979	0.56862
High	G1SWW7	Serine and arginine rich splicing factor 5 [OS=Oryctolagus cuniculus]	15.669	14	3	15	2	276	31.7	11.63	39.3	3		cytosol;nucleus	nucleic acid binding activity	Pf00076	100340192	ENSOCUG00000009274	SRSF5	G1SWW7; ocu:100340192	100	6.32827e-17
High	A0A5F9C8H6	PC4 and SFRS1 interacting protein 1 [OS=Oryctolagus cuniculus]	18.042	10	3	9	3	496	56.3	9.35	33.21	3		nucleus		Pf00855, Pf11467		ENSOCUG00000009319	PSIP1	A0A5F9C8H6	4.129	0.787733
High	G1T3L2	Eukaryotic translation initiation factor 3 subunit K [OS=Oryctolagus cuniculus]	22.673	28	5	25	5	218	25.1	4.93	62.23	5	cell organization and biogenesis;protein metabolism;other metabolic processes;other biological processes	translational apparatus;nucleus;other cell component	translation activity;nucleic acid binding activity	Pf10075	100354100	ENSOCUG00000012564	EIF3K	G1T3L2; ocu:100354100	1.529	0.993224
High	G1T5M0	Ornithine aminotransferase [OS=Oryctolagus cuniculus]	73.687	43	10	89	1	417	45.9	6.86	363.35	10	other metabolic processes		other molecular function	Pf00202		ENSOCUG00000013547	OAT	G1T5M0	1.419	0.996456
High	Q28702	Fibrinogen alpha subunit [OS=Oryctolagus cuniculus]	9.34	21	2	29	1	94	10.1	10.36	92.7	2	stress response								0.549	0.813679
High	G1T435	Threonine synthase like 1 [OS=Oryctolagus cuniculus]	45.968	16	6	19	6	701	77.2	7.72	77.09	6				Pf01202, Pf14821		ENSOCUG00000012792	THNSL1	G1T435	0.22	0.216182
High	B7NZP9	Filamin A, alpha isoform 2 (Predicted) [OS=Oryctolagus cuniculus]	748.022	49	102	1069	93	2646	280.3	6.09	3964.4	102	cell organization and biogenesis	other cell component	cytoskeletal activity	Pf00307, Pf00630	100328754		FLNA	B7NZP9; ocu:100328754	3.148	0.891137
High	G1T593	Coatomer subunit zeta [OS=Oryctolagus cuniculus]	38.957	35	6	64	6	177	20.1	4.81	248.5	6	transport	other membranes;ER/Golgi		Pf01217	100352831	ENSOCUG00000013364	COPZ1	G1T593; ocu:100352831	1.762	0.992036
High	G1SD54	Sigma non-opioid intracellular receptor 1 [OS=Oryctolagus cuniculus]	15.165	26	3	6	3	223	25.3	5.96	16.24	3	cell organization and biogenesis;stress response;transport;other biological processes	plasma membrane;other membranes;ER/Golgi;nucleus;other cell component	other molecular function	Pf04622	100341228	ENSOCUG00000000364	SIGMAR1	G1SD54; ocu:100341228	0.526	0.785487
High	G1TBW9	Dynein light chain [OS=Oryctolagus cuniculus]	19.674	20	3	33	1	168	18.8	6.84	79.06	3	other biological processes	cytoskeleton;other cell component		Pf01221		ENSOCUG00000016563	DYNLL2	G1TBW9	0.138	0.182412
High	G1SVQ4	Peptidyl-prolyl cis-trans isomerase [OS=Oryctolagus cuniculus]	11.007	31	2	6	2	128	13.5	9.39	25.85	2	RNA metabolism OR transcription;other metabolic processes		nucleic acid binding activity;other molecular function	Pf13616					1.667	0.997496
High	G1SDU6	Threonine--tRNA ligase [OS=Oryctolagus cuniculus]	105.319	31	23	141	23	745	86.1	7.14	412.61	23	protein metabolism;RNA metabolism OR transcription;other metabolic processes	other cell component	other molecular function	Pf00587, Pf02824, Pf03129, Pf07973		ENSOCUG00000000684	TARS1	G1SDU6	1.126	0.993224
High	A0A5F9CV12	Signal peptidase complex subunit 2 [OS=Oryctolagus cuniculus]	49.591	32	7	33	7	226	24.9	8.57	136.42	7	protein metabolism;other metabolic processes	other membranes;ER/Golgi	other molecular function	Pf06703	100356342	ENSOCUG00000038071	SPCS2	A0A5F9CV12; ocu:100356342	0.966	0.992939
High	G1T7M3	TIP41-like protein [OS=Oryctolagus cuniculus]	11.068	12	2	4	2	272	31.3	5.52	11.34	2	stress response;signal transduction;other biological processes			Pf04176	100339654	ENSOCUG00000014552	TIPRL	G1T7M3; ocu:100339654	1.402	0.995122
High	A0A5F9C525	Syntaxin 7 [OS=Oryctolagus cuniculus]	16.428	15	3	11	3	282	32.3	5.17	37.72	3	cell organization and biogenesis;transport	other membranes	other molecular function	Pf05739, Pf14523		ENSOCUG00000014106	STX7	A0A5F9C525	1.669	0.996456
High	G1SUT0	Transportin 2 [OS=Oryctolagus cuniculus]	24.774	7	4	28	2	814	91.7	4.83	69.1	4	transport	other cell component	other molecular function	Pf03810, Pf13513		ENSOCUG00000008251	TNPO2	G1SUT0	11.934	0.0155641
High	A0A5F9DR62	IST1 homolog [OS=Oryctolagus cuniculus]	22.248	11	3	18	3	336	36.8	5.55	54.07	3	transport	nucleus		Pf03398		ENSOCUG00000009022	IST1	A0A5F9DR62	1.671	0.995122
High	G1SQA8	ATP synthase subunit beta [OS=Oryctolagus cuniculus]	598.227	79	29	1279	29	528	56.3	5.27	5988.99	29	other metabolic processes;transport;developmental processes;other biological processes	plasma membrane;other membranes;mitochondrion;other cell component	signal transduction activity or receptor binding;transporter activity;other molecular function	Pf00006, Pf02874	100353514	ENSOCUG00000006090	ATP5F1B	G1SQA8; ocu:100353514	0.635	0.998977
High	G1T275	Zinc finger CCCH domain-containing protein 15 [OS=Oryctolagus cuniculus]	29.928	19	6	26	6	426	48.5	5.27	83.2	6	signal transduction;other biological processes	cytosol	other molecular function	Pf00642, Pf14608, Pf16543	100339063	ENSOCUG00000011903	ZC3H15	G1T275; ocu:100339063	3.055	0.919443
High	A0A5F9C6P5	Tyrosine-protein kinase [OS=Oryctolagus cuniculus]	9.304	7	3	20	1	504	57	6.43	43.13	3	protein metabolism;other metabolic processes		kinase activity;other molecular function	Pf00017, Pf00018, Pf07714		ENSOCUG00000009751	HCK	A0A5F9C6P5	100	6.32827e-17
High	A0A5F9DLH8	SIN3 transcription regulator family member A [OS=Oryctolagus cuniculus]	12.047	3	2	6	2	1205	135.5	7.2	21.27	2	RNA metabolism OR transcription;other metabolic processes	nucleus	other molecular function	Pf02671, Pf08295, Pf16879		ENSOCUG00000003266	SIN3A	A0A5F9DLH8	4.773	0.472028
High	G1U6A8	40S ribosomal protein S7 [OS=Oryctolagus cuniculus]	77.109	35	9	214	1	194	22.2	10.05	849.89	9	protein metabolism;other metabolic processes	translational apparatus	other molecular function	Pf01251					4.043	0.810462
High	A0A5F9CLJ8	Endoplasmic reticulum oxidoreductase 1 alpha [OS=Oryctolagus cuniculus]	65.199	27	11	60	11	470	54.5	6.32	174.38	11	other biological processes	other membranes;ER/Golgi	other molecular function	Pf04137		ENSOCUG00000012632	ERO1A	A0A5F9CLJ8	4.413	0.780711
High	G1SNB1	Carboxylic ester hydrolase [OS=Oryctolagus cuniculus]	141.613	32	12	107	12	665	72.1	6.39	448.2	12			other molecular function	Pf00135		ENSOCUG00000005152	CES3	G1SNB1	0.115	0.410954
High	A0A5F9DUN6	Programmed cell death 5 [OS=Oryctolagus cuniculus]	21.929	26	4	17	4	181	20.3	8.65	64.64	4			nucleic acid binding activity	Pf01984		ENSOCUG00000013220	PDCD5	A0A5F9DUN6	3.097	0.905554
High	G1TE50	60S ribosome subunit biogenesis protein NIP7 homolog [OS=Oryctolagus cuniculus]	20.224	29	3	8	3	180	20.4	8.51	29.89	3	cell organization and biogenesis	nucleus	nucleic acid binding activity	Pf03657, Pf17833					1.273	0.993224
High	G1SGJ4	L-serine ammonia-lyase [OS=Oryctolagus cuniculus]	24.038	10	3	16	3	547	59.2	9.54	65.7	3	other metabolic processes		other molecular function	Pf00291					0.066	0.00642838
High	G1SUS6	Secretion associated Ras related GTPase 1B [OS=Oryctolagus cuniculus]	92.063	41	7	95	4	198	22.4	6.29	371.46	7	transport	ER/Golgi	other molecular function	Pf00025	100340384	ENSOCUG00000008250	SAR1B	G1SUS6; ocu:100340384	0.11	0.814733
High	A0A5F9CUE3	Ectonucleoside triphosphate diphosphohydrolase 8 [OS=Oryctolagus cuniculus]	12.916	7	3	8	3	458	49.1	5.4	22.37	3		other membranes	other molecular function	Pf01150		ENSOCUG00000017564	ENTPD8	A0A5F9CUE3	0.356	0.571522
High	A0A5F9CYQ1	Inosine-5'-monophosphate dehydrogenase [OS=Oryctolagus cuniculus]	102.789	37	17	133	17	551	60	9.45	409.48	17	other metabolic processes	nucleus;other cell component	other molecular function	Pf00478, Pf00571		ENSOCUG00000017724	IMPDH2	A0A5F9CYQ1	4.257	0.81584
High	A0A5F9CR86	Catenin delta 1 [OS=Oryctolagus cuniculus]	149.106	34	20	118	20	921	102.7	6.79	492.55	20	cell adhesion		other molecular function	Pf00514		ENSOCUG00000014213	CTNND1	A0A5F9CR86	1.008	0.993224
High	G1U6N8	Nuclear mitotic apparatus protein 1 [OS=Oryctolagus cuniculus]	220.846	24	39	152	39	2116	236.9	5.72	547.31	39	cell cycle OR cell proliferation;cell organization and biogenesis;other biological processes	plasma membrane;other membranes;cytosol;cytoskeleton;ER/Golgi;nucleus;other cell component	cytoskeletal activity;other molecular function		100302677	ENSOCUG00000012335	NUMA1	G1U6N8; ocu:100302677	2.507	0.919443
High	G1SLV3	Mtr4 exosome RNA helicase [OS=Oryctolagus cuniculus]	20.783	7	5	32	4	1040	117.5	6.47	66.01	5	RNA metabolism OR transcription;other metabolic processes;stress response	nucleus	nucleic acid binding activity;other molecular function	Pf00270, Pf00271, Pf08148, Pf13234	100347578	ENSOCUG00000004463	MTREX	G1SLV3; ocu:100347578	1.282	0.997965
High	A0A5F9DV30	Protein-tyrosine-phosphatase [OS=Oryctolagus cuniculus]	32.158	7	6	19	6	1243	140	6.49	54.73	6	protein metabolism;other metabolic processes;signal transduction	other membranes	other molecular function	Pf00041, Pf00102, Pf12453, Pf12567	100358807	ENSOCUG00000011981	PTPRC	A0A5F9DV30	3.602	0.883824
High	A0A5F9CAN2	Uncharacterized protein [OS=Oryctolagus cuniculus]	9.389	10	2	39	2	220	23.4	11.37	113.19	2	other biological processes	nucleus;other cell component	nucleic acid binding activity						2.887	0.919795
High	A0A5F9DDW9	Eukaryotic translation initiation factor 4E [OS=Oryctolagus cuniculus]	12.054	11	3	33	3	273	30.6	7.84	74.24	3	protein metabolism;other metabolic processes	other cell component	nucleic acid binding activity	Pf01652		ENSOCUG00000001456	EIF4E	A0A5F9DDW9	1.401	0.995985
High	G1SFS8	Staphylococcal nuclease domain-containing protein [OS=Oryctolagus cuniculus]	307.805	52	37	461	2	937	104.8	7.4	1688.01	37	RNA metabolism OR transcription;other metabolic processes;other biological processes	other cell component	other molecular function	Pf00565, Pf00567		ENSOCUG00000001620	SND1	G1SFS8	0.891	0.993224
High	U3KN73	Vacuolar protein sorting-associated protein 29 [OS=Oryctolagus cuniculus]	17.569	21	4	31	4	182	20.5	6.79	96.41	4	transport	other membranes;cytosol;other cytoplasmic organelle		Pf12850	100358123	ENSOCUG00000011924	VPS29	U3KN73	1.374	0.996041
High	B7NZD2	26S proteasome non-ATPase regulatory subunit 4 [OS=Oryctolagus cuniculus]	62.892	38	13	53	13	380	41	4.81	150.2	13		cytosol;nucleus;other cell component	other molecular function	Pf02809, Pf13519	100328669	ENSOCUG00000005143	PSMD4	B7NZD2; ocu:100328669	0.924	0.993224
High	O77819	Rho-associated protein kinase 1 [OS=Oryctolagus cuniculus]	7.453	1	2	2	2	1354	158.2	5.87	5.79	2	cell organization and biogenesis;protein metabolism;other metabolic processes;signal transduction;other biological processes	plasma membrane;other membranes;cytoskeleton;ER/Golgi;other cell component	kinase activity;other molecular function	Pf00069, Pf08912	100009220		ROCK1	O77819; ocu:100009220	100	6.32827e-17
High	U3KM06	UDP-glucuronosyltransferase [OS=Oryctolagus cuniculus]	99.699	17	7	192	4	530	59.7	7.25	664.63	7		other membranes	other molecular function	Pf00201					0.389	0.803105
High	G1SCT1	Prolyl endopeptidase [OS=Oryctolagus cuniculus]	94.68	19	11	61	11	700	79.5	5.91	259.09	11	protein metabolism	other cell component	other molecular function	Pf00326, Pf02897		ENSOCUG00000000188	PREP	G1SCT1	1.571	0.961917
High	A0A5F9DEJ8	Succinate-semialdehyde dehydrogenase [OS=Oryctolagus cuniculus]	71.017	36	12	47	12	494	52.7	8.66	160.24	12	other metabolic processes	mitochondrion	other molecular function	Pf00171		ENSOCUG00000003063	ALDH5A1	A0A5F9DEJ8	0.391	0.790728
High	U3KMU6	Cytochrome b-c1 complex subunit Rieske, mitochondrial [OS=Oryctolagus cuniculus]	24.083	22	4	25	4	135	14.9	6.67	75.75	4	other metabolic processes;transport	other membranes;mitochondrion	transporter activity;other molecular function	Pf00355					0.803	0.973583
High	A0A5F9DC65	Uncharacterized protein [OS=Oryctolagus cuniculus]	33.146	31	4	15	4	234	27.5	5.69	69.89	4				Pf13238					0.01	6.32827e-17
High	Q5UBU2	Ribosomal protein L18 [OS=Oryctolagus cuniculus]	26.173	43	5	94	1	98	11.6	11.74	322.19	5	protein metabolism;other metabolic processes	ER/Golgi;translational apparatus	other molecular function	Pf17135					1.123	0.995985
High	B7NZJ2	RNA binding motif protein 12 (Predicted) [OS=Oryctolagus cuniculus]	6.027	3	2	2	2	940	98.1	8.48	5.63	2			nucleic acid binding activity	Pf00076	100328708		RBM12	B7NZJ2; ocu:100328708	100	6.32827e-17
High	G1T9R8	UDP-N-acetylglucosamine pyrophosphorylase 1 [OS=Oryctolagus cuniculus]	17.067	10	4	10	4	522	58.7	6.49	23.67	4		plasma membrane;other membranes;cytosol;nucleus	other molecular function	Pf01704	100339004	ENSOCUG00000015579	UAP1	G1T9R8	1.798	0.993224
High	A0A5F9D3P5	Annexin [OS=Oryctolagus cuniculus]	390.562	60	43	733	2	706	79.2	5.47	2751.15	43	other biological processes	other cell component	other molecular function	Pf00191		ENSOCUG00000005379	ANXA6	A0A5F9D3P5	0.419	0.992939
High	G1U267	Tubulointerstitial nephritis antigen like 1 [OS=Oryctolagus cuniculus]	9.211	5	2	2	2	467	52.3	7.01	5.78	2	protein metabolism	other cell component	other molecular function	Pf00112	100352544	ENSOCUG00000023359	TINAGL1	G1U267; ocu:100352544	1.48	0.993224
High	G1STJ4	NTR domain-containing protein [OS=Oryctolagus cuniculus]	185.008	37	21	204	21	726	82	5.52	804.55	21	stress response;other biological processes	non-structural extracellular		Pf01759, Pf07677, Pf07678					0.831	0.996041
High	G1SHL9	ER membrane protein complex subunit 2 [OS=Oryctolagus cuniculus]	13.963	19	4	4	4	297	34.8	6.57	9.27	4		other membranes;ER/Golgi		Pf14559	100346697	ENSOCUG00000002461	EMC2	G1SHL9; ocu:100346697	3.062	0.910591
High	A0A5F9CXT4	Epoxide hydrolase 1 [OS=Oryctolagus cuniculus]	225.143	44	24	788	24	505	58.3	8.35	2453.67	24	other biological processes	other membranes	other molecular function	Pf06441		ENSOCUG00000011934	EPHX1	A0A5F9CXT4	0.025	0.324179
High	G1TCZ8	Protein phosphatase 2 scaffold subunit Aalpha [OS=Oryctolagus cuniculus]	151.17	41	18	204	13	542	60.1	5	732.86	18	cell organization and biogenesis;other biological processes	plasma membrane;other membranes;nucleus;other cell component	enzyme regulator activity;other molecular function	Pf02985, Pf13646		ENSOCUG00000017090	PPP2R1A	G1TCZ8	1.565	0.983578
High	A0A5F9CXP3	LIM domain 7 [OS=Oryctolagus cuniculus]	22.122	6	4	10	4	1678	189.8	6.93	28.58	4	other biological processes		other molecular function	Pf00412, Pf00595, Pf15949		ENSOCUG00000006793	LMO7	A0A5F9CXP3	0.543	0.807439
High	G1TDQ2	VHL binding protein 1 [OS=Oryctolagus cuniculus]	55.084	41	10	44	10	234	26.8	8.76	171.98	10	other biological processes	cytosol;other cell component	other molecular function	Pf02996		ENSOCUG00000017448	VBP1	G1TDQ2	1.932	0.983578
High	A0A5F9C6N9	Acyl-CoA synthetase family member 2 [OS=Oryctolagus cuniculus]	38.721	19	4	24	4	572	63.5	8.18	93.86	4	other metabolic processes			Pf00501, Pf13193		ENSOCUG00000002690	ACSF2	A0A5F9C6N9	1.199	0.992051
High	G1U9R0	Glutathione transferase [OS=Oryctolagus cuniculus]	162.042	31	14	242	14	436	47.4	10.58	990.03	14	other metabolic processes		other molecular function	Pf02798, Pf14497					2.25	0.922357
High	A0A5F9CTH3	ATP binding cassette subfamily C member 4 [OS=Oryctolagus cuniculus]	9.017	4	2	4	2	1278	143.4	7.88	11.48	2	transport	other membranes	transporter activity;other molecular function	Pf00005, Pf00664		ENSOCUG00000014610	ABCC4	A0A5F9CTH3	100	6.32827e-17
High	G1SCK4	SERPIN domain-containing protein [OS=Oryctolagus cuniculus]	52.225	23	9	56	9	533	58.8	6.58	216.6	9	other biological processes	non-structural extracellular	enzyme regulator activity	Pf00079		ENSOCUG00000000091	SERPINF2	G1SCK4	1.033	0.993224
High	A0A5F9CY33	Alcohol dehydrogenase class-3 [OS=Oryctolagus cuniculus]	151.133	41	12	267	10	405	43	7.84	1031.79	12	other metabolic processes	other cell component	other molecular function	Pf00107, Pf08240		ENSOCUG00000004263	ADH5	A0A5F9CY33	0.256	0.95022
High	G1TFX7	YTH N6-methyladenosine RNA binding protein 2 [OS=Oryctolagus cuniculus]	26.976	11	6	16	3	579	62.3	8.79	48.59	6	cell cycle OR cell proliferation;cell organization and biogenesis;RNA metabolism OR transcription;other metabolic processes;developmental processes;other biological processes	cytosol;cytoskeleton;nucleus;other cell component	nucleic acid binding activity	Pf04146	100351518	ENSOCUG00000010612	YTHDF2	G1TFX7; ocu:100351518	3.994	0.822923
High	A0A5F9CBG6	Cold shock domain containing E1 [OS=Oryctolagus cuniculus]	52.492	15	11	40	11	851	94.6	6.4	121.19	11			nucleic acid binding activity	Pf00313, Pf12901		ENSOCUG00000016438	CSDE1	A0A5F9CBG6	2.412	0.940845
High	G1T5H5	Ribosome biogenesis regulatory protein [OS=Oryctolagus cuniculus]	30.302	14	4	19	4	345	38.4	10.83	78.56	4	cell cycle OR cell proliferation;cell organization and biogenesis;other biological processes	nucleus	nucleic acid binding activity	Pf04939		ENSOCUG00000013490	RRS1	G1T5H5	2.625	0.945028
High	G1SY02	Tubulin beta chain [OS=Oryctolagus cuniculus]	326.601	74	27	851	1	445	49.9	4.89	3526.85	27	cell organization and biogenesis;other biological processes	cytoskeleton;other cell component	cytoskeletal activity;other molecular function	Pf00091, Pf03953					1.642	0.996041
High	G1T157	Calcium binding protein 39 [OS=Oryctolagus cuniculus]	11.26	7	3	13	3	385	44.6	8.02	37.74	3	protein metabolism;other metabolic processes;signal transduction;other biological processes	other cell component	enzyme regulator activity;other molecular function	Pf08569		ENSOCUG00000011358	CAB39	G1T157	1.321	0.993224
High	G1STN6	Cytochrome b5 heme-binding domain-containing protein [OS=Oryctolagus cuniculus]	38.964	28	3	45	3	200	22.5	6.79	233	3	other metabolic processes	other membranes;other cell component	other molecular function	Pf00173					2.572	0.932868
High	G1SFD8	RNA helicase [OS=Oryctolagus cuniculus]	43.266	15	10	35	10	820	95.6	9.57	104.51	10			nucleic acid binding activity;other molecular function	Pf00270, Pf00271	100339552	ENSOCUG00000001414	DDX23	G1SFD8; ocu:100339552	1.997	0.977237
High	A0A5F9CMS3	RAS related 2 [OS=Oryctolagus cuniculus]	29.345	22	4	17	4	225	26	6.52	58.2	4	signal transduction	other membranes	other molecular function	Pf00071		ENSOCUG00000011362	RRAS2	A0A5F9CMS3	1.062	0.983578
High	A0A5F9DIN9	Clustered mitochondria protein homolog [OS=Oryctolagus cuniculus]	9.22	2	2	2	2	1295	144.5	6.07	7.74	2	cell organization and biogenesis	other cell component	nucleic acid binding activity	Pf12807, Pf13236, Pf13424, Pf15044		ENSOCUG00000015112	CLUH	A0A5F9DIN9	1.192	0.968856
High	G1SR49	Septin [OS=Oryctolagus cuniculus]	44.035	26	7	26	7	439	50.8	7.17	106.12	7		cytoskeleton;other cell component	other molecular function	Pf00735		ENSOCUG00000006502	SEPTIN10	G1SR49	4.503	0.771176
High	A0A5F9CT24	Host cell factor C1 [OS=Oryctolagus cuniculus]	12.632	3	4	11	4	1965	201.5	7.24	27.77	4	other biological processes	nucleus;other cell component		Pf01344, Pf13415		ENSOCUG00000001113	HCFC1	A0A5F9CT24	4.59	0.752478
High	A0A5F9C2B4	Dynamin-1-like protein [OS=Oryctolagus cuniculus]	119.506	37	16	97	16	738	82	6.96	404.02	16	cell organization and biogenesis;other biological processes	plasma membrane;other membranes;cytosol;mitochondrion;ER/Golgi;other cytoplasmic organelle;other cell component	other molecular function	Pf00350, Pf01031, Pf02212	100338814	ENSOCUG00000000021	DNM1L	A0A5F9C2B4	2.893	0.919443
High	G1T2F2	Peptidyl-prolyl cis-trans isomerase [OS=Oryctolagus cuniculus]	109.86	48	12	276	3	216	24	9.7	840.71	12	protein metabolism;other metabolic processes;developmental processes;other biological processes	ER/Golgi;nucleus;other cell component	other molecular function	Pf00160		ENSOCUG00000012012	PPIB	G1T2F2	0.63	0.998402
High	A0A5F9DSA1	Pyruvate dehydrogenase E1 component subunit alpha [OS=Oryctolagus cuniculus]	53.457	33	11	53	11	399	44.3	8.31	153.85	11	other metabolic processes	other cell component	other molecular function	Pf00676		ENSOCUG00000014748	PDHA1	A0A5F9DSA1	0.986	0.995985
High	B7NZQ6	Rab GDP dissociation inhibitor [OS=Oryctolagus cuniculus]	201.618	55	21	264	14	447	50.5	5.14	1171.33	21	transport;signal transduction;other biological processes	other cell component	enzyme regulator activity	Pf00996	100328761		GDI1	B7NZQ6; ocu:100328761	1.4	0.993046
High	G1STJ3	Peptidyl-prolyl cis-trans isomerase E [OS=Oryctolagus cuniculus]	7.566	11	2	6	1	301	33.4	5.6	20.74	2	protein metabolism;RNA metabolism OR transcription;other metabolic processes;other biological processes	cytosol;nucleus	nucleic acid binding activity;other molecular function	Pf00076, Pf00160	100340588	ENSOCUG00000007665	PPIE	G1STJ3; ocu:100340588	100	6.32827e-17
High	G1T3X2	Sin3A associated protein 18 [OS=Oryctolagus cuniculus]	27.924	34	6	23	3	210	23.9	10.13	73.36	6				Pf06487					2.909	0.919443
High	P12345	Aspartate aminotransferase, mitochondrial [OS=Oryctolagus cuniculus]	117.845	46	19	300	19	430	47.4	9.01	947.13	19	other metabolic processes;transport;other biological processes	plasma membrane;other membranes;mitochondrion	other molecular function	Pf00155	100348732		GOT2	G1SKL2; ocu:100348732; P12345	0.294	0.970734
High	A0A5F9CZR3	Tubulin-specific chaperone E [OS=Oryctolagus cuniculus]	13.161	12	3	8	3	511	57	5.72	32.92	3	other biological processes	other cell component	cytoskeletal activity	Pf01302, Pf14580					0.207	0.153369
High	G1SYV0	26S proteasome regulatory subunit 7 [OS=Oryctolagus cuniculus]	155.917	48	22	133	22	433	48.6	5.95	513.66	22	protein metabolism;other metabolic processes;other biological processes	cytosol;other cell component	other molecular function	Pf00004, Pf17862	100352836	ENSOCUG00000010217	PSMC2	G1SYV0; ocu:100352836	0.848	0.997496
High	G1U115	26S proteasome non-ATPase regulatory subunit 6 [OS=Oryctolagus cuniculus]	77.403	34	15	97	15	389	45.6	5.73	296.19	15	other biological processes	other cell component	enzyme regulator activity	Pf01399, Pf10602	100339067	ENSOCUG00000025313	PSMD6	G1U115; ocu:100339067	1.313	0.993224
High	Q09YN8	Testin [OS=Oryctolagus cuniculus]	35.121	24	10	48	10	421	47.8	7.68	130.68	10	other biological processes	other cell component	other molecular function	Pf00412, Pf06297	100126564		TES	ocu:100126564; Q09YN8	3.848	0.81669
High	A0A5F9C3F9	Aconitate decarboxylase 1 [OS=Oryctolagus cuniculus]	42.614	25	7	26	7	450	49.7	7.91	83.45	7			other molecular function	Pf03972, Pf19305		ENSOCUG00000022836	ACOD1	A0A5F9C3F9	1.537	0.996456
High	A0A5F9CRJ4	Dynamin-type G domain-containing protein [OS=Oryctolagus cuniculus]	83.044	27	14	74	13	688	76.8	5.38	276.14	14			other molecular function	Pf00350, Pf01031					2.527	0.937152
High	G1SHP3	Platelet glycoprotein 4 [OS=Oryctolagus cuniculus]	12.688	7	3	10	3	472	52.7	8.35	36.46	3	cell adhesion;cell organization and biogenesis;protein metabolism;other metabolic processes;stress response;transport;signal transduction;other biological processes	plasma membrane;other membranes;ER/Golgi;other cell component	signal transduction activity or receptor binding;transporter activity;other molecular function	Pf01130	100008825	ENSOCUG00000002492	CD36	G1SHP3; ocu:100008825	0.298	0.376803
High	G1SET0	Coatomer subunit beta' [OS=Oryctolagus cuniculus]	136.947	34	25	209	25	906	102.3	5.34	749.01	25	transport	other membranes;ER/Golgi	other molecular function	Pf00400, Pf04053	100353942	ENSOCUG00000001120	COPB2	G1SET0; ocu:100353942	1.297	0.992036
High	A0A5F9CGS8	Alpha-2-glycoprotein 1, zinc-binding [OS=Oryctolagus cuniculus]	7.262	7	2	15	2	290	33.1	6.44	46.41	2		other membranes		Pf00129, Pf07654		ENSOCUG00000027203	AZGP1	A0A5F9CGS8	1.29	0.993224
High	G1T3V0	High density lipoprotein binding protein [OS=Oryctolagus cuniculus]	381.43	44	47	463	47	1268	141.5	6.84	1786.64	47		cytosol	nucleic acid binding activity	Pf00013	100338290	ENSOCUG00000012667	HDLBP	G1T3V0; ocu:100338290	0.872	0.993224
High	U3KPF0	Copine 3 [OS=Oryctolagus cuniculus]	21.295	14	7	38	6	533	59.6	5.62	96.5	7		other membranes	other molecular function	Pf00168, Pf07002	100350730	ENSOCUG00000017961	CPNE3	ocu:100350730; U3KPF0	0.692	0.945028
High	G1SWI7	Proteasome 20S subunit alpha 8 [OS=Oryctolagus cuniculus]	47.197	18	5	99	5	349	38.6	9.58	376.3	5	cell cycle OR cell proliferation;protein metabolism;other metabolic processes;other biological processes	nucleus;other cell component		Pf00227, Pf10584		ENSOCUG00000009092	PSMA8	G1SWI7	1.687	0.98523
High	G1T7G3	Lysophosphatidylcholine acyltransferase 3 [OS=Oryctolagus cuniculus]	19.862	11	5	19	5	486	55.8	8.66	49.39	5	cell organization and biogenesis;other metabolic processes;other biological processes	other membranes;ER/Golgi	other molecular function	Pf03062	100342288	ENSOCUG00000014461	LPCAT3	G1T7G3; ocu:100342288	0.547	0.90879
High	A0A5F9CPS8	Microtubule actin crosslinking factor 1 [OS=Oryctolagus cuniculus]	236.546	13	47	114	47	5425	619.5	5.38	387.69	47	cell organization and biogenesis	other membranes;cytoskeleton;other cell component	cytoskeletal activity;other molecular function	Pf00307, Pf00435, Pf02187, Pf13499, Pf17902, Pf18373		ENSOCUG00000000677	MACF1	A0A5F9CPS8	2.598	0.927972
High	A0A5F9DSI4	ATP synthase subunit f, mitochondrial [OS=Oryctolagus cuniculus]	15.113	39	2	40	2	49	5.8	10.27	99.65	2	other metabolic processes;transport	other membranes;mitochondrion		Pf10206					0.898	0.992036
High	G1SSL9	Hydroxysteroid 17-beta dehydrogenase 13 [OS=Oryctolagus cuniculus]	155.842	58	16	266	14	300	33.3	9.29	940.29	16	other biological processes	other membranes;other cell component		Pf00106	100348252	ENSOCUG00000007232	HSD17B13	G1SSL9; ocu:100348252	0.043	0.530159
High	G1T3E6	Aspartyl aminopeptidase [OS=Oryctolagus cuniculus]	45.457	25	7	62	7	478	52.8	7.17	285.98	7	protein metabolism	cytosol	other molecular function	Pf02127		ENSOCUG00000012477	DNPEP	G1T3E6	0.782	0.955522
High	G1T4I7	Dynein light chain Tctex-type 1 [OS=Oryctolagus cuniculus]	31.394	50	3	21	3	113	12.4	5.08	78.93	3	transport	cytoskeleton;other cell component	other molecular function	Pf03645	100339491	ENSOCUG00000013012	DYNLT1	G1T4I7; ocu:100339491	1.882	0.993224
High	A0A5S8HLQ6	Histone H1.4 [OS=Oryctolagus cuniculus]	140.287	38	16	1265	1	221	22.1	10.95	3178.92	16	cell organization and biogenesis	nucleus;other cell component	nucleic acid binding activity;other molecular function	Pf00538	100348835	ENSOCUG00000014442	H1-4	A0A5S8HLQ6	2.931	0.905554
High	G1TA53	Propionate--CoA ligase [OS=Oryctolagus cuniculus]	39.664	13	7	23	7	688	74.8	8.82	92.48	7	other metabolic processes		other molecular function	Pf00501, Pf13193, Pf16177	100337717	ENSOCUG00000015752	ACSS3	G1TA53; ocu:100337717	0.896	0.992036
High	A0A5F9C950	Ornithine transcarbamylase, mitochondrial [OS=Oryctolagus cuniculus]	189.19	66	20	285	20	360	40.7	7.27	925.11	20	other metabolic processes		other molecular function	Pf00185, Pf02729		ENSOCUG00000010532	OTC	A0A5F9C950	0.047	0.560277
High	Q28719	Prostaglandin reductase 1 [OS=Oryctolagus cuniculus]	104.86	40	11	199	1	349	38.2	7.77	806.94	11	other metabolic processes	other cell component	other molecular function	Pf00107, Pf16884	100009440		PTGR1	ocu:100009440; Q28719	0.585	0.810462
High	A0A5F9CT34	ATP-dependent 6-phosphofructokinase [OS=Oryctolagus cuniculus]	12.104	4	3	11	1	758	82.6	8	24.51	3	other metabolic processes	other cell component	kinase activity;other molecular function	Pf00365		ENSOCUG00000017445	PFKM	A0A5F9CT34	1.526	0.993224
High	G1SQF0	Uncharacterized protein [OS=Oryctolagus cuniculus]	19.032	13	3	12	3	424	47.2	9.36	49.27	3	protein metabolism;other metabolic processes;developmental processes;signal transduction;other biological processes	non-structural extracellular;cytosol;other cytoplasmic organelle;other cell component	enzyme regulator activity;other molecular function	Pf00112, Pf08246					0.699	0.927046
High	G1TA48	EH domain containing 4 [OS=Oryctolagus cuniculus]	37.328	23	8	25	6	541	61.1	6.76	84.12	8	cell organization and biogenesis;transport	plasma membrane;other membranes;ER/Golgi;other cytoplasmic organelle;other cell component	other molecular function	Pf00350, Pf12763, Pf16880, Pf18150	100345191	ENSOCUG00000015759	EHD4	G1TA48; ocu:100345191	3.392	0.905554
High	G1SYT7	Mitochondrial-processing peptidase subunit beta [OS=Oryctolagus cuniculus]	9.435	8	2	17	1	464	51.5	6.68	34.29	2	cell organization and biogenesis;protein metabolism;other metabolic processes;transport	mitochondrion	other molecular function	Pf00675, Pf05193		ENSOCUG00000010200	PMPCB	G1SYT7	100	6.32827e-17
High	G1U1X6	5'-nucleotidase [OS=Oryctolagus cuniculus]	13.705	14	2	6	2	297	34	5.29	24.67	2	other metabolic processes	other cell component	other molecular function	Pf05822		ENSOCUG00000005016	NT5C3A	G1U1X6	100	6.32827e-17
High	G1T359	NADH-ubiquinone oxidoreductase 75 kDa subunit, mitochondrial [OS=Oryctolagus cuniculus]	96.725	31	16	86	16	727	79.6	6.23	332.92	16	cell organization and biogenesis;other metabolic processes;transport;other biological processes	other membranes;mitochondrion	transporter activity;other molecular function	Pf00384, Pf09326, Pf10588, Pf13510	100341941	ENSOCUG00000012368	NDUFS1	G1T359; ocu:100341941	0.79	0.993224
[truncated: 1,145 more rows]

## Sheet: Table S6 (Downregulated)
Protein FDR Confidence: Combined	Accession	Description	Sum PEP Score	Coverage [%]	# Peptides	# PSMs	# Unique Peptides	# AAs	MW [kDa]	calc. pI	Score Sequest HT: Sequest HT	# Peptides (by Search Engine): Sequest HT	Biological Process	Cellular Component	Molecular Function	Pfam IDs	Entrez Gene ID	Ensembl Gene ID	Gene Symbol	Gene ID	Abundance Ratio: (Disease) / (Normal)	Abundance Ratio Adj. P-Value: (Disease) / (Normal)
[truncated: 229 more rows]

[truncated: 1 more sheets: Table S7 (Upregulated)]
